# Supplementary material for: “State of the Mewnion”: Practices of Feral Cat Care and Advocacy Organizations in the United States
Source: Front Vet Sci. 2021 Dec 14;8:791134. doi: 10.3389/fvets.2021.791134 (PMC8712445; doi:10.3389/fvets.2021.791134)
Supplement: Supplementary file 3 [file Data_Sheet_1.CSV]

respondent_id	state	census_region	geographical_scope	serve_urban	serve_suburban	serve_rural	proportion_feral	a501c3	brickmortar	number_feral	student	paid_employees	active_volunteers	what_directfeed	what_trapping	what_coordtrapvol	what_trainingcaretrap	what_clinic	what_freesterferal	what_lowcoststerferal	what_freesterlowincome	what_lowcoststerlowincome	what_freestershelter	what_lowcoststershelter	what_kittenfoster	what_adultfoster	what_sanctuary	what_rtfshelter	what_workingcats	what_barncats	what_disaster	what_mentorship	what_edawareness	what_resourcecomm	what_campaign	what_coalitionbird	what_grandsfunding	what_trainingcaretrapbest	what_research	tnr_allowed	locallaw_feeding	locallaw_owner	locallaw_licensing	locallaw_strayhold	locallaw_limits	locallaw_nuisance	locallaw_registration	locallaw_snrequirements	locallaw_microrequirements
6642934495	Alabama	South	state	No	Suburban	Rural	fourthhalf	Yes	No	fewer99	No	Zero	1to9	not	not	secondary	not	not	not	not	not	not	not	not	primary	secondary	secondary	not	not	secondary	not	not	secondary	primary	secondary	not	not	not	secondary	varies	couldbe	couldbe	couldbe	activelyenf	couldbe	couldbe	unknown	activelyenf	unknown
6643378405	Alabama	South	citytown	No	Suburban	Rural	fourthhalf	No	No	fewer99	Yes	Zero	20to49	not	not	not	primary	not	not	not	not	not	not	not	secondary	secondary	not	not	not	not	secondary	primary	primary	primary	secondary	not	not	secondary	secondary	unsure	unknown	unknown	unknown	unknown	unknown	unknown	unknown	unknown	unknown
6689591949	Alabama	South	citytown	Urban	Suburban	Rural	threefourthmore	Yes	No	100to499	No	Zero	1to9	not	primary	primary	not	not	secondary	primary	not	secondary	not	not	not	secondary	not	primary	not	not	not	not	secondary	secondary	not	not	not	not	not	varies	unknown	unknown	unknown	couldbe	couldbe	couldbe	unknown	unknown	unknown
6698982158	Alabama	South	citytown	Urban	Suburban	Rural	fourthhalf	Yes	No	fewer99	No	Zero	1to9	primary	secondary	not	not	not	secondary	not	not	not	not	not	secondary	secondary	primary	not	not	not	not	not	primary	secondary	not	not	not	not	not	no	activelyenf	couldbe	couldbe	couldbe	couldbe	couldbe	unknown	couldbe	unknown
6643843496	Arizona	West	citytown	Urban	Suburban	Rural	lessfourth	throughanother	Yes	2499to4999	No	1to4	1to9	not	secondary	secondary	secondary	not	secondary	not	secondary	secondary	not	not	secondary	secondary	not	primary	secondary	secondary	not	not	secondary	secondary	not	not	not	secondary	secondary	yes	NA	NA	NA	NA	NA	NA	NA	NA	NA
6656057506	Arizona	West	citytown	No	No	Rural	lessfourth	Yes	Yes	fewer99	No	Zero	1to9	secondary	primary	secondary	not	not	primary	not	not	secondary	not	not	secondary	primary	not	primary	secondary	secondary	secondary	not	secondary	not	not	not	not	secondary	not	varies	unknown	unknown	unknown	unknown	unknown	unknown	unknown	unknown	unknown
6671871787	Arizona	West	neighdev	No	Suburban	No	threefourthmore	No	No	fewer99	No	Zero	1to9	primary	primary	secondary	secondary	not	not	not	not	not	not	not	secondary	secondary	not	not	secondary	secondary	not	not	secondary	secondary	secondary	not	not	secondary	not	yes	NA	NA	NA	NA	NA	NA	NA	NA	NA
6687715389	Arizona	West	citytown	Urban	Suburban	Rural	threefourthmore	Yes	Yes	100to499	No	Zero	1to9	secondary	primary	primary	primary	not	secondary	primary	secondary	primary	secondary	secondary	secondary	primary	not	not	secondary	secondary	not	secondary	primary	primary	primary	primary	not	primary	secondary	varies	activelyenf	activelyenf	couldbe	activelyenf	activelyenf	activelyenf	couldbe	activelyenf	unknown
6692696120	Arizona	West	citytown	Urban	Suburban	Rural	fourthhalf	Yes	Yes	fewer99	No	1to4	10to19	not	not	secondary	primary	not	not	not	not	not	not	not	secondary	primary	not	not	not	not	not	secondary	primary	primary	primary	not	not	primary	not	yes	NA	NA	NA	NA	NA	NA	NA	NA	NA
6719983261	Arizona	West	citytown	Urban	Suburban	Rural	threefourthmore	throughanother	No	100to499	No	Zero	1to9	secondary	secondary	secondary	primary	not	not	not	not	not	not	not	secondary	secondary	secondary	not	not	not	not	not	primary	primary	secondary	not	not	primary	not	yes	NA	NA	NA	NA	NA	NA	NA	NA	NA
6725782466	Arizona	West	citytown	Urban	Suburban	Rural	fourthhalf	Yes	Yes	5000to9999	No	20orMore	1to9	not	not	not	not	not	primary	primary	primary	primary	primary	primary	not	not	not	not	not	not	not	not	secondary	secondary	not	not	secondary	secondary	not	varies	unknown	unknown	unknown	unknown	unknown	unknown	unknown	unknown	unknown
6726023251	Arizona	West	citytown	No	Suburban	Rural	threefourthmore	Yes	Yes	100to499	No	Zero	20to49	secondary	secondary	primary	not	not	not	primary	not	not	not	not	primary	primary	not	primary	primary	primary	not	not	secondary	primary	not	not	not	secondary	not	varies	couldbe	unknown	unknown	unknown	unknown	unknown	unknown	unknown	unknown
6747064021	Arizona	West	citytown	Urban	Suburban	Rural	threefourthmore	Yes	Yes	100to499	No	1to4	20to49	not	not	not	not	not	not	not	not	not	not	not	secondary	primary	secondary	secondary	not	not	not	not	primary	secondary	not	not	not	secondary	not	yes	NA	NA	NA	NA	NA	NA	NA	NA	NA
6642075505	Arkansas	South	citytown	Urban	Suburban	Rural	threefourthmore	Yes	Yes	100to499	No	Zero	20to49	primary	primary	secondary	not	primary	secondary	primary	not	secondary	not	secondary	not	secondary	primary	not	not	not	secondary	not	secondary	not	secondary	not	not	secondary	not	no	unknown	unknown	couldbe	unknown	couldbe	couldbe	unknown	couldbe	unknown
6643804404	Arkansas	South	citytown	No	Suburban	Rural	halfthreefourth	Yes	Yes	100to499	No	Zero	1to9	primary	primary	secondary	primary	not	not	not	not	not	not	not	not	not	primary	not	not	not	not	primary	secondary	primary	secondary	secondary	not	secondary	not	varies	unknown	unknown	unknown	activelyenf	couldbe	activelyenf	couldbe	couldbe	couldbe
6656998315	Arkansas	South	citytown	Urban	Suburban	Rural	threefourthmore	Yes	No	500to999	No	Zero	10to19	secondary	primary	primary	secondary	secondary	not	secondary	not	not	not	not	secondary	secondary	not	not	not	secondary	secondary	not	primary	primary	secondary	not	not	primary	secondary	yes	NA	NA	NA	NA	NA	NA	couldbe	activelyenf	unknown
6676999596	Arkansas	South	national	Urban	Suburban	Rural	lessfourth	Yes	Yes	fewer99	No	1to4	1to9	not	not	not	not	secondary	secondary	secondary	secondary	secondary	secondary	secondary	primary	primary	secondary	secondary	secondary	secondary	not	not	not	secondary	not	secondary	not	secondary	not	yes	couldbe	couldbe	unknown	activelyenf	couldbe	activelyenf	couldbe	couldbe	couldbe
6678102736	Arkansas	South	citytown	Urban	Suburban	Rural	lessfourth	Yes	No	fewer99	No	Zero	1to9	not	not	not	not	not	not	not	not	not	not	not	secondary	secondary	primary	not	primary	primary	secondary	not	secondary	secondary	secondary	not	not	not	not	varies	unknown	couldbe	couldbe	couldbe	couldbe	unknown	couldbe	unknown	couldbe
6682253526	Arkansas	South	citytown	No	No	Rural	fourthhalf	Yes	Yes	fewer99	No	1to4	1to9	primary	primary	not	not	secondary	not	not	not	not	not	not	secondary	secondary	not	not	secondary	secondary	secondary	not	not	not	not	not	not	not	not	unsure	unknown	unknown	unknown	activelyenf	unknown	unknown	unknown	unknown	unknown
6726695049	Arkansas	South	citytown	No	Suburban	No	lessfourth	Yes	No	fewer99	No	Zero	10to19	primary	primary	primary	primary	not	primary	not	not	not	primary	not	secondary	secondary	primary	not	secondary	secondary	secondary	not	not	not	not	not	not	primary	not	varies	unknown	unknown	couldbe	activelyenf	couldbe	couldbe	unknown	unknown	unknown
6642143755	California	West	citytown	Urban	Suburban	No	threefourthmore	Yes	No	100to499	No	Zero	20to49	primary	primary	primary	secondary	not	not	secondary	not	not	not	not	secondary	secondary	not	not	not	not	not	not	secondary	not	not	not	not	secondary	not	varies	couldbe	unknown	unknown	couldbe	couldbe	couldbe	unknown	unknown	unknown
6642251715	California	West	citytown	Urban	Suburban	Rural	threefourthmore	throughanother	No	100to499	No	Zero	10to19	secondary	primary	primary	not	not	primary	primary	secondary	secondary	not	not	not	secondary	not	not	not	not	not	secondary	secondary	primary	not	not	not	secondary	not	yes	NA	NA	NA	NA	NA	NA	NA	NA	NA
6642950664	California	West	citytown	No	Suburban	No	threefourthmore	No	No	fewer99	No	Zero	1to9	primary	primary	secondary	secondary	not	not	not	not	not	not	not	secondary	secondary	not	not	not	not	secondary	not	secondary	secondary	not	not	not	secondary	not	yes	activelyenf	activelyenf	activelyenf	activelyenf	activelyenf	couldbe	unknown	unknown	unknown
6643089224	California	West	neighdev	No	Suburban	No	threefourthmore	No	No	fewer99	No	Zero	Zero	primary	secondary	not	not	not	not	not	not	not	not	not	not	not	secondary	not	not	not	not	not	not	not	not	not	not	not	not	unsure	unknown	unknown	unknown	unknown	unknown	activelyenf	unknown	unknown	unknown
6643129633	California	West	citytown	No	Suburban	Rural	threefourthmore	Yes	No	500to999	No	Zero	10to19	not	primary	secondary	not	not	not	secondary	not	not	not	not	not	secondary	not	not	not	not	not	not	secondary	not	not	not	not	secondary	not	no	activelyenf	activelyenf	couldbe	couldbe	couldbe	couldbe	couldbe	NA	NA
6643388503	California	West	citytown	Urban	No	No	halfthreefourth	Yes	Shared	1000to2499	No	10to19	20to49	primary	primary	secondary	secondary	secondary	secondary	not	not	secondary	not	secondary	secondary	secondary	not	primary	secondary	secondary	secondary	secondary	secondary	secondary	primary	primary	secondary	secondary	secondary	varies	unknown	unknown	couldbe	activelyenf	couldbe	activelyenf	unknown	couldbe	couldbe
6643395148	California	West	citytown	Urban	Suburban	Rural	threefourthmore	Yes	No	100to499	No	Zero	50to99	secondary	secondary	secondary	secondary	not	not	not	not	not	not	not	primary	primary	not	not	primary	primary	not	secondary	secondary	secondary	secondary	secondary	not	secondary	not	yes	unknown	unknown	unknown	activelyenf	activelyenf	activelyenf	unknown	unknown	unknown
6643761498	California	West	neighdev	Urban	No	No	threefourthmore	throughanother	No	fewer99	No	Zero	1to9	primary	secondary	secondary	not	secondary	not	primary	not	secondary	not	secondary	primary	primary	primary	primary	primary	primary	secondary	not	secondary	secondary	primary	primary	not	not	not	varies	couldbe	unknown	unknown	couldbe	couldbe	couldbe	unknown	couldbe	couldbe
6643766209	California	West	citytown	No	Suburban	No	threefourthmore	Yes	No	100to499	No	Zero	20to49	not	secondary	secondary	secondary	not	secondary	secondary	not	not	secondary	not	primary	primary	not	not	secondary	secondary	not	not	secondary	not	not	not	not	secondary	not	yes	couldbe	couldbe	unknown	activelyenf	activelyenf	activelyenf	unknown	unknown	couldbe
6644825969	California	West	citytown	Urban	No	No	lessfourth	No	Shared	fewer99	No	Zero	10to19	primary	primary	secondary	not	not	not	not	not	not	not	not	primary	primary	not	secondary	secondary	secondary	secondary	not	secondary	secondary	not	not	not	secondary	not	yes	NA	NA	NA	NA	NA	NA	NA	NA	NA
6645793070	California	West	neighdev	No	No	Rural	threefourthmore	No	No	fewer99	No	Zero	1to9	primary	primary	not	not	not	not	not	not	not	not	not	not	not	primary	not	not	not	primary	not	secondary	secondary	not	not	not	not	not	unsure	unknown	unknown	unknown	unknown	unknown	couldbe	unknown	unknown	couldbe
6646109095	California	West	citytown	Urban	No	No	threefourthmore	No	No	500to999	Yes	Zero	10to19	not	primary	primary	secondary	not	primary	not	not	secondary	not	not	secondary	secondary	not	not	not	not	not	not	secondary	secondary	secondary	not	not	primary	not	no	unknown	unknown	unknown	activelyenf	activelyenf	activelyenf	unknown	activelyenf	couldbe
6647704174	California	West	citytown	Urban	Suburban	Rural	threefourthmore	Yes	No	100to499	No	Zero	10to19	not	primary	primary	primary	not	primary	not	secondary	not	secondary	not	not	secondary	not	secondary	secondary	secondary	primary	primary	primary	primary	secondary	primary	not	primary	not	no	couldbe	couldbe	NA	activelyenf	couldbe	couldbe	NA	NA	NA
6651640250	California	West	citytown	Urban	Suburban	No	threefourthmore	Yes	Yes	1000to2499	No	1to4	10to19	secondary	primary	secondary	not	not	not	not	not	not	not	not	secondary	primary	not	secondary	secondary	secondary	not	not	primary	primary	primary	primary	not	primary	secondary	no	couldbe	activelyenf	unknown	unknown	activelyenf	couldbe	unknown	couldbe	couldbe
6655777221	California	West	citytown	Urban	No	No	threefourthmore	No	No	fewer99	No	Zero	1to9	primary	primary	primary	not	not	not	not	not	not	not	not	not	primary	not	not	not	not	not	not	not	secondary	not	not	not	not	not	yes	unknown	unknown	unknown	unknown	unknown	couldbe	unknown	unknown	unknown
6657312482	California	West	citytown	Urban	Suburban	Rural	fourthhalf	No	No	fewer99	No	Zero	1to9	not	not	not	not	not	not	not	not	not	not	not	not	primary	secondary	not	secondary	secondary	secondary	not	not	not	not	not	not	not	not	yes	unknown	unknown	activelyenf	activelyenf	activelyenf	activelyenf	unknown	activelyenf	unknown
6677672454	California	West	citytown	No	Suburban	No	threefourthmore	Yes	Shared	100to499	No	Zero	20to49	secondary	secondary	not	not	not	not	not	not	not	not	not	secondary	secondary	not	not	not	not	not	not	secondary	secondary	secondary	not	not	secondary	not	unsure	couldbe	couldbe	unknown	unknown	activelyenf	activelyenf	unknown	unknown	unknown
6678284502	California	West	neighdev	Urban	Suburban	No	lessfourth	Yes	No	500to999	No	Zero	1to9	secondary	secondary	secondary	not	not	not	not	not	not	not	not	secondary	secondary	not	not	not	not	not	not	secondary	secondary	secondary	not	not	not	not	no	couldbe	couldbe	activelyenf	activelyenf	activelyenf	activelyenf	unknown	couldbe	unknown
6678403341	California	West	citytown	Urban	Suburban	Rural	fourthhalf	Yes	Yes	500to999	No	10to19	100orMore	not	not	secondary	secondary	not	not	not	not	not	secondary	not	primary	primary	not	secondary	primary	primary	secondary	secondary	secondary	secondary	secondary	not	secondary	secondary	not	unsure	unknown	unknown	unknown	unknown	couldbe	couldbe	unknown	couldbe	unknown
6679475797	California	West	citytown	Urban	Suburban	Rural	fourthhalf	Yes	Yes	100to499	No	Zero	20to49	secondary	secondary	not	not	not	not	not	not	not	not	not	not	primary	not	primary	secondary	secondary	not	not	secondary	primary	primary	not	not	secondary	secondary	no	couldbe	couldbe	unknown	unknown	activelyenf	activelyenf	unknown	activelyenf	couldbe
6679580905	California	West	citytown	No	Suburban	No	threefourthmore	throughanother	No	100to499	No	Zero	10to19	primary	primary	secondary	secondary	not	secondary	secondary	not	not	not	not	secondary	primary	not	not	secondary	not	not	not	secondary	secondary	not	not	not	secondary	not	unsure	unknown	couldbe	unknown	couldbe	couldbe	unknown	unknown	unknown	unknown
6679707076	California	West	citytown	Urban	Suburban	Rural	fourthhalf	Yes	Shared	100to499	No	Zero	1to9	secondary	secondary	secondary	not	not	not	secondary	not	not	not	primary	secondary	primary	not	not	primary	primary	secondary	not	secondary	secondary	secondary	not	not	secondary	not	varies	couldbe	couldbe	couldbe	activelyenf	activelyenf	couldbe	unknown	activelyenf	unknown
6680499781	California	West	citytown	No	Suburban	No	threefourthmore	Yes	No	fewer99	No	Zero	20to49	primary	primary	primary	secondary	not	not	not	not	not	not	not	not	secondary	not	not	not	not	not	not	secondary	secondary	not	not	not	primary	not	yes	NA	NA	NA	NA	NA	NA	NA	NA	NA
6680883989	California	West	citytown	Urban	Suburban	No	threefourthmore	Yes	No	100to499	No	Zero	1to9	primary	primary	primary	not	not	secondary	primary	secondary	not	not	not	not	primary	not	not	not	not	not	primary	not	primary	secondary	not	not	primary	not	no	couldbe	activelyenf	couldbe	unknown	activelyenf	unknown	unknown	couldbe	couldbe
6682163928	California	West	citytown	Urban	Suburban	No	threefourthmore	Yes	No	100to499	No	Zero	1to9	primary	primary	primary	secondary	not	primary	secondary	primary	not	not	not	secondary	secondary	not	not	not	not	not	secondary	primary	secondary	primary	secondary	secondary	primary	secondary	yes	NA	NA	NA	NA	NA	NA	NA	NA	NA
6682258849	California	West	citytown	Urban	Suburban	Rural	fourthhalf	Yes	Yes	fewer99	No	5to9	10to19	not	not	not	not	not	not	not	not	not	not	not	secondary	secondary	primary	not	not	not	not	not	secondary	secondary	not	not	not	secondary	not	varies	unknown	unknown	unknown	unknown	unknown	unknown	unknown	activelyenf	couldbe
6683456900	California	West	citytown	Urban	Suburban	No	lessfourth	Yes	Yes	100to499	No	1to4	100orMore	secondary	secondary	secondary	secondary	not	not	not	not	secondary	secondary	secondary	primary	primary	primary	not	not	not	secondary	primary	primary	primary	primary	secondary	secondary	primary	secondary	yes	unknown	couldbe	unknown	activelyenf	activelyenf	couldbe	unknown	couldbe	couldbe
6685972182	California	West	citytown	Urban	No	No	threefourthmore	Yes	Yes	15000to19999	No	10to19	100orMore	not	not	not	primary	primary	primary	not	not	primary	not	primary	not	not	not	not	primary	primary	secondary	primary	primary	primary	primary	not	not	primary	not	varies	NA	NA	NA	NA	NA	NA	NA	NA	NA
6686206525	California	West	citytown	Urban	No	Rural	fourthhalf	Yes	Yes	fewer99	No	Zero	50to99	secondary	secondary	secondary	not	not	not	primary	not	not	not	not	primary	primary	primary	secondary	not	secondary	not	not	secondary	not	not	not	not	not	not	yes	NA	NA	NA	NA	NA	NA	NA	NA	NA
6686484024	California	West	state	Urban	Suburban	Rural	halfthreefourth	Yes	Yes	500to999	No	1to4	1to9	secondary	primary	primary	not	not	not	secondary	secondary	secondary	not	not	primary	primary	primary	primary	not	not	not	secondary	primary	secondary	secondary	not	not	secondary	not	no	couldbe	couldbe	activelyenf	activelyenf	activelyenf	activelyenf	unknown	unknown	couldbe
6687333309	California	West	citytown	Urban	Suburban	No	lessfourth	Yes	Yes	100to499	No	1to4	Zero	not	not	not	not	not	secondary	secondary	not	secondary	not	not	primary	primary	not	not	primary	not	not	not	secondary	not	not	not	not	not	not	varies	couldbe	unknown	couldbe	unknown	unknown	unknown	unknown	unknown	unknown
6687387372	California	West	citytown	Urban	Suburban	Rural	fourthhalf	Yes	Yes	1000to2499	No	1to4	1to9	not	secondary	secondary	secondary	secondary	not	primary	not	secondary	not	secondary	secondary	secondary	not	not	not	not	not	secondary	primary	secondary	secondary	secondary	primary	secondary	secondary	varies	NA	NA	NA	NA	NA	NA	NA	NA	NA
6690793801	California	West	citytown	Urban	No	No	threefourthmore	No	No	fewer99	No	Zero	1to9	primary	primary	secondary	not	not	not	not	not	not	not	not	primary	primary	not	not	secondary	secondary	secondary	not	secondary	secondary	secondary	secondary	not	primary	not	no	unknown	couldbe	couldbe	unknown	couldbe	activelyenf	unknown	unknown	unknown
6691203607	California	West	citytown	Urban	Suburban	Rural	fourthhalf	Yes	No	100to499	No	Zero	1to9	secondary	primary	secondary	not	not	not	not	not	not	not	not	secondary	primary	not	not	secondary	not	not	not	not	not	not	not	not	secondary	not	unsure	unknown	unknown	unknown	couldbe	couldbe	couldbe	unknown	couldbe	unknown
6695637976	California	West	citytown	Urban	Suburban	Rural	threefourthmore	Yes	Yes	5000to9999	No	1to4	100orMore	secondary	primary	secondary	secondary	primary	primary	secondary	not	not	not	primary	secondary	secondary	not	secondary	secondary	secondary	not	secondary	secondary	secondary	secondary	not	not	primary	secondary	varies	couldbe	unknown	unknown	activelyenf	activelyenf	couldbe	unknown	unknown	unknown
6698150890	California	West	citytown	Urban	Suburban	Rural	fourthhalf	Yes	Yes	1000to2499	No	1to4	Zero	not	not	not	not	not	secondary	secondary	secondary	primary	not	not	not	not	not	not	not	not	not	not	secondary	secondary	not	not	not	not	not	varies	couldbe	couldbe	unknown	activelyenf	couldbe	couldbe	couldbe	couldbe	couldbe
6700005394	California	West	citytown	Urban	No	No	halfthreefourth	No	No	100to499	No	Zero	1to9	secondary	primary	not	not	not	primary	primary	primary	primary	not	not	secondary	secondary	not	not	secondary	secondary	not	secondary	not	not	secondary	not	not	secondary	not	unsure	couldbe	couldbe	couldbe	couldbe	couldbe	activelyenf	unknown	unknown	unknown
6720434707	California	West	citytown	Urban	Suburban	Rural	fourthhalf	Yes	Yes	2499to4999	No	10to19	1to9	not	not	not	not	not	secondary	secondary	secondary	primary	not	secondary	not	not	not	not	not	not	not	not	secondary	not	secondary	secondary	not	not	secondary	yes	NA	NA	NA	NA	NA	NA	NA	NA	NA
6720880421	California	West	neighdev	No	Suburban	No	threefourthmore	No	No	100to499	No	Zero	1to9	primary	primary	primary	secondary	not	not	not	not	not	not	not	secondary	secondary	not	not	not	secondary	not	not	secondary	secondary	not	not	not	not	not	yes	couldbe	unknown	NA	NA	unknown	couldbe	unknown	unknown	unknown
6721025123	California	West	citytown	Urban	Suburban	Rural	halfthreefourth	Yes	Yes	100to499	No	Zero	20to49	primary	primary	secondary	secondary	not	not	not	not	not	not	not	secondary	secondary	primary	primary	not	not	secondary	primary	primary	primary	secondary	not	not	primary	secondary	yes	couldbe	activelyenf	unknown	unknown	couldbe	activelyenf	unknown	unknown	unknown
6721138654	California	West	citytown	Urban	No	No	threefourthmore	Yes	No	100to499	No	Zero	1to9	secondary	not	not	not	not	not	primary	not	not	not	primary	not	not	not	primary	not	not	not	not	not	not	not	not	not	not	not	no	activelyenf	activelyenf	unknown	activelyenf	unknown	unknown	couldbe	couldbe	couldbe
6722581389	California	West	citytown	No	Suburban	Rural	fourthhalf	No	Yes	100to499	No	20orMore	Zero	not	not	not	not	not	primary	secondary	secondary	not	primary	not	not	primary	not	primary	secondary	secondary	not	secondary	secondary	not	not	not	not	not	not	yes	NA	NA	NA	NA	NA	NA	NA	NA	NA
6722593023	California	West	citytown	Urban	Suburban	Rural	lessfourth	Yes	Yes	fewer99	No	1to4	1to9	not	not	not	secondary	secondary	not	primary	not	primary	not	primary	secondary	secondary	not	secondary	secondary	secondary	not	secondary	secondary	secondary	not	not	not	secondary	not	no	couldbe	activelyenf	couldbe	couldbe	couldbe	couldbe	unknown	couldbe	couldbe
6722612030	California	West	citytown	Urban	Suburban	Rural	fourthhalf	Yes	Yes	2499to4999	No	5to9	20to49	not	secondary	primary	secondary	primary	secondary	primary	secondary	primary	secondary	primary	not	secondary	not	not	primary	primary	not	secondary	primary	primary	secondary	secondary	secondary	primary	secondary	varies	couldbe	couldbe	unknown	activelyenf	activelyenf	activelyenf	unknown	couldbe	couldbe
6723154932	California	West	neighdev	Urban	No	No	threefourthmore	Yes	Yes	1000to2499	No	1to4	100orMore	secondary	primary	primary	secondary	not	primary	primary	secondary	secondary	not	not	secondary	primary	primary	primary	primary	primary	not	secondary	primary	primary	primary	secondary	not	secondary	not	varies	couldbe	couldbe	couldbe	activelyenf	activelyenf	couldbe	couldbe	couldbe	couldbe
6724029542	California	West	citytown	Urban	Suburban	Rural	threefourthmore	Yes	Yes	500to999	No	Zero	50to99	primary	primary	primary	secondary	not	primary	secondary	secondary	secondary	not	not	secondary	primary	not	not	secondary	secondary	not	secondary	secondary	primary	not	secondary	not	primary	not	yes	unknown	couldbe	couldbe	couldbe	couldbe	unknown	unknown	couldbe	couldbe
6724132135	California	West	citytown	No	Suburban	Rural	halfthreefourth	Yes	Yes	500to999	No	1to4	20to49	secondary	secondary	primary	secondary	secondary	secondary	primary	not	secondary	secondary	secondary	secondary	primary	not	primary	primary	primary	primary	secondary	primary	primary	secondary	not	not	secondary	not	varies	couldbe	NA	unknown	couldbe	unknown	couldbe	unknown	activelyenf	unknown
6725570096	California	West	citytown	Urban	Suburban	Rural	threefourthmore	Yes	Yes	2499to4999	No	10to19	100orMore	secondary	primary	primary	primary	primary	secondary	primary	not	not	not	secondary	not	primary	secondary	primary	primary	primary	secondary	secondary	secondary	secondary	secondary	secondary	not	secondary	secondary	yes	NA	NA	NA	NA	NA	NA	NA	NA	NA
6726433108	California	West	neighdev	No	Suburban	Rural	threefourthmore	Yes	No	100to499	No	Zero	1to9	primary	primary	secondary	secondary	not	primary	primary	not	not	not	not	not	primary	not	not	primary	primary	not	not	secondary	secondary	not	not	not	secondary	not	yes	NA	NA	NA	NA	NA	NA	NA	NA	NA
6731676837	California	West	citytown	No	Suburban	No	threefourthmore	Yes	No	100to499	No	Zero	20to49	primary	secondary	secondary	not	not	secondary	secondary	secondary	secondary	not	not	not	not	not	not	secondary	secondary	not	not	not	secondary	not	not	not	secondary	not	yes	unknown	unknown	unknown	unknown	couldbe	couldbe	unknown	activelyenf	unknown
6735707401	California	West	citytown	Urban	Suburban	Rural	fourthhalf	Yes	No	100to499	No	Zero	10to19	not	not	not	not	not	not	not	not	not	not	not	not	not	not	not	not	not	not	not	secondary	primary	not	not	not	not	not	varies	unknown	unknown	activelyenf	activelyenf	activelyenf	activelyenf	couldbe	couldbe	couldbe
6739792222	California	West	citytown	Urban	No	No	threefourthmore	Yes	No	1000to2499	No	Zero	20to49	not	primary	primary	secondary	not	primary	primary	primary	primary	not	not	primary	primary	not	not	primary	not	secondary	not	primary	secondary	not	not	not	primary	not	yes	NA	NA	NA	NA	NA	NA	NA	NA	NA
6742699397	California	West	citytown	Urban	Suburban	Rural	threefourthmore	Yes	No	1000to2499	No	Zero	1to9	secondary	primary	secondary	secondary	primary	primary	not	not	secondary	not	not	not	secondary	not	not	secondary	secondary	secondary	secondary	secondary	secondary	not	not	not	secondary	not	yes	NA	NA	NA	NA	NA	NA	NA	NA	NA
6752199197	California	West	citytown	Urban	Suburban	Rural	lessfourth	Yes	No	100to499	No	Zero	1to9	secondary	secondary	secondary	secondary	not	not	not	not	not	not	not	secondary	primary	secondary	not	secondary	secondary	not	not	secondary	secondary	secondary	not	not	secondary	not	yes	unknown	couldbe	unknown	unknown	couldbe	couldbe	unknown	activelyenf	activelyenf
6764728720	California	West	neighdev	Urban	Suburban	Rural	lessfourth	Yes	No	100to499	No	Zero	1to9	primary	primary	secondary	not	not	not	secondary	not	secondary	not	secondary	secondary	secondary	secondary	primary	secondary	primary	secondary	not	not	secondary	secondary	not	not	not	not	varies	unknown	couldbe	activelyenf	couldbe	couldbe	activelyenf	unknown	unknown	unknown
6645395275	Colorado	West	citytown	No	Suburban	No	halfthreefourth	No	No	fewer99	No	Zero	1to9	primary	primary	not	not	not	not	not	not	not	not	not	secondary	secondary	not	not	not	not	not	not	secondary	secondary	secondary	not	not	secondary	not	varies	unknown	couldbe	activelyenf	activelyenf	couldbe	couldbe	couldbe	couldbe	unknown
6646483888	Colorado	West	regional	Urban	Suburban	Rural	lessfourth	Yes	No	100to499	No	1to4	10to19	secondary	secondary	not	not	not	not	secondary	primary	primary	not	not	secondary	primary	not	not	secondary	secondary	secondary	not	secondary	secondary	not	not	not	not	secondary	varies	couldbe	activelyenf	activelyenf	activelyenf	couldbe	activelyenf	unknown	unknown	unknown
6647575995	Colorado	West	citytown	Urban	Suburban	Rural	halfthreefourth	Yes	No	100to499	No	Zero	10to19	secondary	primary	primary	not	secondary	secondary	primary	secondary	primary	secondary	primary	secondary	primary	not	primary	secondary	not	not	not	primary	primary	secondary	not	not	secondary	not	yes	NA	NA	NA	NA	NA	NA	NA	NA	NA
6648005177	Colorado	West	state	Urban	Suburban	Rural	threefourthmore	No	No	fewer99	No	Zero	1to9	primary	primary	primary	secondary	not	not	not	not	not	not	not	secondary	secondary	not	not	not	secondary	secondary	not	not	not	secondary	not	not	secondary	not	varies	couldbe	couldbe	couldbe	couldbe	couldbe	unknown	unknown	unknown	unknown
6648079479	Colorado	West	citytown	Urban	Suburban	No	halfthreefourth	Yes	No	fewer99	No	Zero	1to9	primary	primary	primary	primary	not	not	primary	not	primary	not	not	not	primary	not	not	not	not	primary	not	secondary	primary	secondary	not	not	primary	not	yes	unknown	unknown	unknown	activelyenf	couldbe	couldbe	unknown	unknown	unknown
6648237526	Colorado	West	state	Urban	Suburban	Rural	threefourthmore	Yes	Yes	fewer99	No	1to4	20to49	secondary	primary	primary	secondary	primary	secondary	primary	secondary	primary	not	secondary	not	secondary	not	not	not	not	secondary	secondary	secondary	secondary	not	not	not	secondary	not	varies	couldbe	couldbe	unknown	unknown	unknown	activelyenf	NA	NA	NA
6686419047	Colorado	West	citytown	Urban	Suburban	Rural	halfthreefourth	Yes	Yes	100to499	No	Zero	1to9	secondary	secondary	secondary	not	not	not	secondary	not	secondary	not	secondary	primary	primary	primary	primary	not	not	not	not	not	not	secondary	not	not	secondary	not	unsure	couldbe	activelyenf	activelyenf	couldbe	activelyenf	activelyenf	unknown	unknown	unknown
6690249988	Colorado	West	citytown	No	Suburban	Rural	lessfourth	Yes	Yes	100to499	No	5to9	50to99	not	secondary	secondary	not	secondary	primary	not	primary	primary	primary	primary	not	secondary	not	primary	not	secondary	not	not	secondary	secondary	not	not	not	secondary	not	unsure	unknown	unknown	couldbe	activelyenf	activelyenf	activelyenf	unknown	unknown	unknown
6696526495	Colorado	West	citytown	No	Suburban	No	fourthhalf	Yes	Yes	fewer99	No	1to4	1to9	not	not	not	secondary	secondary	not	secondary	not	secondary	not	secondary	not	primary	not	secondary	not	not	not	not	secondary	secondary	not	not	not	not	not	unsure	unknown	unknown	activelyenf	activelyenf	activelyenf	unknown	unknown	unknown	unknown
6704313616	Colorado	West	state	Urban	Suburban	Rural	fourthhalf	Yes	Yes	1000to2499	No	10to19	10to19	not	not	not	not	not	primary	not	primary	not	primary	not	primary	primary	not	primary	primary	primary	not	not	secondary	secondary	not	not	not	not	not	unsure	unknown	unknown	activelyenf	activelyenf	activelyenf	activelyenf	unknown	activelyenf	unknown
6722583165	Colorado	West	citytown	Urban	Suburban	Rural	halfthreefourth	Yes	No	100to499	No	Zero	1to9	not	primary	secondary	not	not	primary	secondary	primary	secondary	not	not	not	secondary	not	not	not	not	not	secondary	primary	primary	secondary	primary	not	secondary	not	yes	couldbe	couldbe	unknown	unknown	couldbe	couldbe	unknown	unknown	unknown
6728806662	Colorado	West	citytown	Urban	Suburban	Rural	threefourthmore	Yes	No	100to499	No	Zero	20to49	primary	primary	primary	secondary	not	primary	secondary	secondary	not	not	not	primary	primary	not	not	secondary	secondary	not	secondary	primary	secondary	not	not	not	primary	not	varies	couldbe	NA	NA	NA	couldbe	NA	NA	NA	NA
6645104353	Connecticut	Northeast	citytown	No	Suburban	No	threefourthmore	Yes	No	100to499	No	Zero	100orMore	primary	primary	primary	primary	not	primary	primary	secondary	secondary	secondary	secondary	secondary	primary	primary	primary	not	not	secondary	secondary	primary	secondary	primary	not	not	secondary	not	yes	unknown	unknown	couldbe	couldbe	couldbe	couldbe	unknown	activelyenf	couldbe
6656720187	Connecticut	Northeast	citytown	Urban	No	No	halfthreefourth	Yes	No	100to499	No	Zero	1to9	primary	primary	secondary	not	not	not	secondary	not	not	not	not	not	secondary	not	primary	not	not	not	not	secondary	not	secondary	not	not	not	not	unsure	activelyenf	activelyenf	activelyenf	unknown	unknown	unknown	activelyenf	activelyenf	activelyenf
6679774333	Connecticut	Northeast	citytown	Urban	No	No	threefourthmore	Yes	No	100to499	No	Zero	1to9	secondary	primary	primary	secondary	not	not	primary	secondary	secondary	not	not	secondary	primary	not	primary	not	not	not	secondary	primary	not	primary	primary	not	primary	secondary	varies	couldbe	couldbe	activelyenf	activelyenf	unknown	unknown	unknown	couldbe	couldbe
6682106525	Connecticut	Northeast	citytown	Urban	Suburban	Rural	lessfourth	No	No	fewer99	No	Zero	1to9	not	secondary	not	not	not	not	not	not	not	not	not	secondary	secondary	not	not	not	not	not	not	not	not	not	not	not	not	not	no	unknown	unknown	unknown	unknown	unknown	couldbe	unknown	unknown	unknown
6682134282	Connecticut	Northeast	citytown	Urban	Suburban	Rural	threefourthmore	Yes	No	fewer99	No	Zero	1to9	secondary	secondary	secondary	not	not	secondary	secondary	secondary	secondary	secondary	secondary	secondary	secondary	secondary	not	not	not	secondary	not	not	not	not	not	not	secondary	not	unsure	unknown	unknown	couldbe	couldbe	couldbe	couldbe	unknown	unknown	unknown
6682491678	Connecticut	Northeast	neighdev	Urban	Suburban	No	threefourthmore	Yes	No	500to999	No	Zero	50to99	primary	primary	primary	primary	not	primary	primary	primary	primary	secondary	secondary	primary	primary	not	not	not	primary	not	not	primary	primary	not	not	primary	primary	not	yes	NA	NA	NA	NA	NA	NA	NA	NA	NA
6686253461	Connecticut	Northeast	state	Urban	Suburban	No	halfthreefourth	throughanother	No	fewer99	No	Zero	1to9	not	primary	secondary	not	not	not	primary	secondary	primary	not	not	primary	primary	not	not	not	primary	not	secondary	secondary	secondary	secondary	not	not	secondary	not	no	activelyenf	unknown	unknown	couldbe	unknown	couldbe	unknown	couldbe	unknown
6690216357	Connecticut	Northeast	regional	No	Suburban	No	lessfourth	Yes	Yes	fewer99	No	Zero	1to9	not	secondary	not	not	not	not	not	not	not	not	not	secondary	secondary	secondary	secondary	secondary	secondary	not	not	not	not	not	not	not	not	not	yes	NA	NA	NA	NA	NA	NA	NA	NA	NA
6692661597	Connecticut	Northeast	state	Urban	Suburban	Rural	fourthhalf	Yes	Yes	100to499	No	1to4	1to9	not	not	not	primary	not	secondary	primary	not	secondary	not	not	not	secondary	not	not	not	secondary	not	secondary	primary	not	not	not	not	primary	not	varies	couldbe	couldbe	unknown	unknown	unknown	couldbe	couldbe	couldbe	couldbe
6692847764	Connecticut	Northeast	citytown	No	Suburban	Rural	fourthhalf	Yes	Yes	100to499	No	Zero	50to99	not	primary	not	not	not	primary	not	primary	not	primary	not	primary	primary	primary	not	not	not	primary	not	not	primary	not	not	not	not	not	yes	NA	NA	NA	NA	NA	NA	NA	NA	NA
6753876555	Connecticut	Northeast	citytown	No	Suburban	No	threefourthmore	Yes	Yes	500to999	No	Zero	20to49	not	primary	primary	not	not	not	primary	not	primary	not	not	not	primary	not	not	not	secondary	not	not	primary	primary	not	not	not	primary	not	varies	activelyenf	activelyenf	unknown	unknown	unknown	unknown	unknown	unknown	unknown
6682169180	Delaware	South	citytown	No	No	Rural	fourthhalf	Yes	No	fewer99	No	Zero	1to9	not	not	secondary	secondary	not	secondary	not	secondary	not	secondary	not	secondary	secondary	not	not	not	not	not	not	secondary	secondary	not	not	not	not	not	yes	NA	NA	NA	NA	NA	NA	NA	NA	NA
6696470829	Delaware	South	citytown	Urban	Suburban	Rural	threefourthmore	No	No	fewer99	No	Zero	1to9	secondary	primary	secondary	not	not	not	not	not	not	not	not	secondary	secondary	secondary	not	not	not	not	not	secondary	secondary	not	not	not	not	not	unsure	unknown	unknown	unknown	unknown	unknown	unknown	unknown	unknown	unknown
6643765949	District of Columbia	South	regional	Urban	No	No	threefourthmore	Yes	Yes	5000to9999	No	5to9	20to49	secondary	primary	primary	primary	secondary	primary	primary	secondary	secondary	secondary	secondary	primary	primary	secondary	primary	primary	primary	secondary	secondary	secondary	primary	secondary	secondary	not	secondary	not	yes	NA	NA	NA	NA	NA	NA	NA	NA	NA
6643771117	District of Columbia	South	citytown	Urban	Suburban	No	fourthhalf	Yes	Shared	1000to2499	No	20orMore	100orMore	secondary	secondary	secondary	secondary	secondary	secondary	secondary	secondary	secondary	secondary	secondary	secondary	secondary	secondary	secondary	secondary	secondary	secondary	secondary	secondary	secondary	secondary	secondary	secondary	secondary	secondary	unsure	couldbe	couldbe	unknown	unknown	unknown	unknown	unknown	unknown	unknown
6646326484	District of Columbia	South	citytown	Urban	No	No	lessfourth	Yes	Shared	1000to2499	No	1to4	20to49	not	primary	secondary	secondary	primary	primary	secondary	primary	primary	primary	primary	secondary	secondary	not	secondary	secondary	not	not	not	not	secondary	not	secondary	not	secondary	secondary	yes	NA	NA	NA	NA	NA	NA	NA	NA	NA
6670548240	District of Columbia	South	neighdev	Urban	No	No	threefourthmore	No	No	fewer99	No	Zero	1to9	primary	secondary	secondary	not	not	not	not	not	not	not	not	secondary	not	not	not	not	not	not	not	secondary	secondary	not	not	not	not	not	yes	NA	NA	NA	NA	NA	NA	NA	NA	NA
6641699143	Florida	South	citytown	Urban	Suburban	Rural	threefourthmore	Yes	No	100to499	No	Zero	1to9	secondary	secondary	secondary	secondary	not	not	secondary	not	secondary	not	not	primary	primary	not	not	secondary	secondary	not	not	primary	primary	secondary	not	not	primary	secondary	yes	NA	NA	NA	NA	NA	NA	NA	NA	NA
6642876261	Florida	South	citytown	Urban	Suburban	Rural	threefourthmore	Yes	No	100to499	No	Zero	20to49	primary	primary	primary	secondary	not	primary	not	secondary	secondary	not	not	secondary	secondary	not	not	secondary	secondary	primary	primary	primary	primary	not	not	secondary	primary	not	yes	NA	NA	NA	NA	NA	NA	NA	NA	NA
6642928250	Florida	South	citytown	Urban	No	No	threefourthmore	throughanother	No	1000to2499	No	Zero	1to9	secondary	secondary	secondary	secondary	secondary	primary	secondary	secondary	secondary	secondary	secondary	primary	primary	not	not	not	not	secondary	secondary	secondary	primary	primary	secondary	not	secondary	not	yes	activelyenf	couldbe	couldbe	couldbe	couldbe	couldbe	couldbe	couldbe	couldbe
6642939566	Florida	South	citytown	Urban	No	No	threefourthmore	Yes	No	100to499	No	Zero	1to9	primary	primary	primary	primary	not	not	primary	not	not	not	not	not	secondary	secondary	not	primary	secondary	secondary	primary	primary	primary	secondary	secondary	primary	primary	secondary	yes	NA	NA	NA	NA	NA	NA	NA	NA	NA
6643324177	Florida	South	citytown	Urban	Suburban	Rural	threefourthmore	Yes	No	100to499	No	Zero	10to19	secondary	primary	primary	not	not	not	not	not	not	primary	primary	secondary	secondary	not	not	secondary	secondary	secondary	not	secondary	secondary	secondary	not	not	secondary	not	yes	couldbe	couldbe	couldbe	couldbe	couldbe	couldbe	unknown	activelyenf	activelyenf
6643378314	Florida	South	citytown	No	Suburban	Rural	threefourthmore	Yes	No	100to499	No	Zero	10to19	secondary	primary	primary	primary	not	secondary	not	not	not	secondary	not	secondary	secondary	not	not	secondary	secondary	secondary	secondary	primary	primary	secondary	secondary	not	primary	not	yes	NA	NA	NA	NA	NA	NA	NA	NA	NA
6643534269	Florida	South	citytown	Urban	No	No	fourthhalf	Yes	Yes	fewer99	No	Zero	20to49	secondary	not	not	not	not	not	not	not	not	not	not	not	secondary	not	not	not	not	not	not	not	not	not	not	not	not	not	yes	activelyenf	activelyenf	activelyenf	activelyenf	activelyenf	unknown	activelyenf	activelyenf	activelyenf
6643605101	Florida	South	neighdev	Urban	Suburban	Rural	halfthreefourth	No	No	2499to4999	No	Zero	10to19	secondary	primary	primary	primary	not	primary	primary	primary	primary	not	not	primary	primary	not	primary	not	not	secondary	primary	primary	primary	not	not	not	primary	secondary	yes	couldbe	activelyenf	activelyenf	unknown	activelyenf	activelyenf	couldbe	activelyenf	activelyenf
6643872792	Florida	South	citytown	No	No	Rural	halfthreefourth	Yes	No	100to499	No	Zero	50to99	primary	primary	secondary	secondary	secondary	primary	secondary	primary	primary	secondary	primary	primary	primary	not	not	not	secondary	primary	primary	primary	secondary	primary	secondary	not	primary	primary	yes	activelyenf	activelyenf	couldbe	couldbe	activelyenf	activelyenf	couldbe	couldbe	activelyenf
6644647560	Florida	South	neighdev	No	Suburban	No	threefourthmore	No	No	fewer99	No	Zero	1to9	primary	primary	secondary	not	not	not	primary	not	secondary	not	not	secondary	secondary	secondary	not	not	not	secondary	not	secondary	not	secondary	secondary	not	secondary	not	yes	NA	NA	NA	NA	NA	NA	NA	NA	NA
6645671204	Florida	South	neighdev	No	Suburban	No	fourthhalf	Yes	No	100to499	No	Zero	1to9	secondary	primary	primary	not	not	primary	primary	not	secondary	not	not	primary	primary	not	not	not	not	not	not	primary	primary	not	not	not	secondary	not	yes	couldbe	unknown	couldbe	activelyenf	unknown	couldbe	activelyenf	unknown	unknown
6646386000	Florida	South	neighdev	No	Suburban	No	threefourthmore	No	No	fewer99	No	Zero	1to9	primary	secondary	not	not	not	not	not	not	not	not	not	secondary	secondary	not	not	not	not	not	secondary	primary	secondary	not	not	not	secondary	not	yes	unknown	unknown	activelyenf	unknown	unknown	unknown	couldbe	couldbe	couldbe
6646980598	Florida	South	neighdev	No	Suburban	No	threefourthmore	No	No	fewer99	No	Zero	Zero	secondary	secondary	not	not	not	not	not	not	not	not	not	not	not	not	not	not	not	not	secondary	secondary	not	secondary	not	not	not	not	yes	unknown	unknown	unknown	unknown	unknown	unknown	unknown	unknown	unknown
6647982354	Florida	South	citytown	Urban	No	No	threefourthmore	Yes	No	100to499	No	1to4	10to19	secondary	primary	primary	secondary	not	primary	not	not	not	not	not	secondary	secondary	not	not	not	not	secondary	secondary	secondary	primary	secondary	not	not	secondary	not	yes	unknown	couldbe	unknown	unknown	couldbe	couldbe	unknown	unknown	unknown
6648999206	Florida	South	citytown	Urban	Suburban	Rural	lessfourth	Yes	Shared	fewer99	No	Zero	10to19	secondary	secondary	secondary	secondary	secondary	secondary	secondary	secondary	secondary	secondary	secondary	primary	primary	not	primary	primary	primary	primary	primary	primary	primary	not	secondary	not	primary	secondary	varies	couldbe	couldbe	activelyenf	activelyenf	couldbe	activelyenf	couldbe	couldbe	couldbe
6658168908	Florida	South	citytown	No	Suburban	No	threefourthmore	No	No	1000to2499	No	Zero	1to9	not	primary	secondary	secondary	not	not	secondary	not	secondary	not	not	not	secondary	not	not	not	not	not	not	not	not	not	not	not	not	not	yes	couldbe	couldbe	unknown	unknown	unknown	couldbe	unknown	couldbe	unknown
6659555276	Florida	South	citytown	Urban	Suburban	No	fourthhalf	Yes	No	1000to2499	No	1to4	20to49	not	primary	secondary	secondary	not	secondary	secondary	not	not	not	not	not	secondary	not	not	not	not	not	not	primary	primary	secondary	not	not	primary	not	yes	NA	NA	NA	NA	NA	NA	NA	NA	NA
6659800841	Florida	South	citytown	Urban	Suburban	Rural	threefourthmore	throughanother	No	100to499	No	Zero	1to9	not	primary	secondary	secondary	not	not	not	not	not	not	not	secondary	primary	not	not	secondary	secondary	not	secondary	secondary	primary	secondary	not	not	secondary	not	yes	NA	NA	NA	NA	NA	NA	NA	NA	NA
6667666499	Florida	South	citytown	Urban	Suburban	Rural	fourthhalf	Yes	No	100to499	No	Zero	50to99	secondary	primary	primary	not	not	not	not	not	not	not	not	secondary	secondary	not	not	not	not	not	not	secondary	not	not	not	not	secondary	not	yes	NA	NA	NA	NA	NA	NA	NA	NA	NA
6679887683	Florida	South	citytown	Urban	No	No	lessfourth	No	No	fewer99	No	Zero	Zero	not	primary	secondary	not	not	primary	primary	not	not	not	not	secondary	primary	not	not	not	not	not	not	secondary	not	secondary	not	not	secondary	not	yes	couldbe	unknown	activelyenf	unknown	activelyenf	activelyenf	unknown	activelyenf	unknown
6682067967	Florida	South	citytown	Urban	Suburban	Rural	threefourthmore	Yes	No	2499to4999	No	1to4	100orMore	secondary	primary	primary	primary	primary	secondary	primary	secondary	primary	not	not	primary	primary	not	not	not	not	secondary	primary	primary	primary	primary	primary	primary	primary	primary	varies	couldbe	couldbe	couldbe	unknown	couldbe	couldbe	unknown	unknown	unknown
6683119850	Florida	South	citytown	Urban	Suburban	Rural	halfthreefourth	Yes	No	100to499	No	Zero	1to9	secondary	primary	secondary	not	not	secondary	not	not	not	not	not	secondary	not	not	not	not	not	not	not	secondary	secondary	not	not	not	secondary	not	no	unknown	unknown	activelyenf	activelyenf	couldbe	couldbe	unknown	unknown	unknown
6686068462	Florida	South	citytown	No	Suburban	Rural	fourthhalf	Yes	Yes	fewer99	No	Zero	1to9	not	secondary	not	not	not	not	not	not	not	not	not	primary	primary	secondary	primary	not	not	not	not	secondary	not	not	not	not	secondary	not	yes	unknown	unknown	couldbe	couldbe	couldbe	couldbe	unknown	unknown	unknown
6688584066	Florida	South	citytown	Urban	Suburban	Rural	threefourthmore	Yes	No	100to499	No	1to4	20to49	primary	primary	primary	not	not	primary	secondary	primary	secondary	not	not	primary	primary	not	primary	not	not	primary	not	primary	primary	primary	primary	not	primary	not	yes	NA	NA	NA	NA	NA	NA	NA	NA	NA
6692631505	Florida	South	citytown	Urban	No	No	threefourthmore	Yes	No	500to999	No	1to4	20to49	primary	primary	primary	not	not	primary	primary	not	not	not	not	not	secondary	not	not	not	secondary	secondary	not	secondary	not	not	not	not	secondary	not	yes	unknown	unknown	unknown	unknown	unknown	unknown	unknown	couldbe	couldbe
6719078554	Florida	South	citytown	Urban	Suburban	Rural	halfthreefourth	Yes	Yes	100to499	No	Zero	20to49	not	secondary	secondary	not	not	not	secondary	not	not	not	not	secondary	primary	not	not	not	not	not	not	secondary	secondary	not	not	not	not	not	yes	unknown	unknown	unknown	activelyenf	unknown	unknown	unknown	unknown	unknown
6721998990	Florida	South	citytown	No	Suburban	No	lessfourth	Yes	No	100to499	No	Zero	1to9	primary	primary	secondary	secondary	not	primary	primary	primary	primary	secondary	not	not	not	not	primary	primary	primary	not	not	secondary	secondary	secondary	secondary	not	secondary	not	varies	couldbe	unknown	couldbe	activelyenf	unknown	unknown	couldbe	couldbe	couldbe
6724018288	Florida	South	citytown	No	No	Rural	threefourthmore	No	No	fewer99	No	Zero	1to9	secondary	primary	not	not	not	not	secondary	not	not	not	not	not	not	not	not	not	not	not	not	not	not	not	not	not	secondary	not	yes	NA	unknown	unknown	unknown	unknown	unknown	unknown	unknown	activelyenf
6724041410	Florida	South	citytown	Urban	No	No	halfthreefourth	Yes	No	1000to2499	No	Zero	1to9	secondary	primary	secondary	secondary	not	primary	primary	secondary	secondary	not	secondary	primary	primary	not	not	not	secondary	not	primary	primary	primary	primary	not	not	secondary	not	yes	NA	NA	NA	NA	NA	NA	NA	NA	NA
6725147911	Florida	South	regional	Urban	Suburban	Rural	halfthreefourth	Yes	Yes	10000to14999	No	10to19	20to49	not	secondary	secondary	secondary	primary	primary	primary	primary	primary	primary	primary	not	not	not	not	not	not	secondary	secondary	secondary	secondary	secondary	secondary	not	secondary	not	varies	couldbe	couldbe	couldbe	NA	couldbe	couldbe	couldbe	NA	NA
6725236293	Florida	South	citytown	Urban	No	No	threefourthmore	No	No	1000to2499	No	Zero	1to9	not	primary	primary	not	not	not	primary	not	primary	not	not	not	secondary	not	not	not	not	not	not	not	not	not	not	not	not	not	yes	NA	NA	NA	NA	NA	NA	NA	NA	NA
6725855492	Florida	South	citytown	No	No	Rural	fourthhalf	Yes	Yes	100to499	No	5to9	Zero	not	not	secondary	not	primary	not	primary	not	primary	not	primary	secondary	secondary	not	not	not	not	secondary	not	secondary	secondary	not	not	not	not	not	no	couldbe	unknown	unknown	activelyenf	unknown	unknown	unknown	unknown	unknown
6726717020	Florida	South	citytown	Urban	Suburban	Rural	halfthreefourth	Yes	No	100to499	No	Zero	1to9	secondary	primary	secondary	not	not	secondary	secondary	secondary	secondary	primary	not	not	primary	not	not	not	secondary	not	not	secondary	secondary	not	not	not	secondary	not	yes	unknown	unknown	couldbe	couldbe	couldbe	couldbe	unknown	activelyenf	activelyenf
6732580268	Florida	South	citytown	Urban	Suburban	Rural	threefourthmore	Yes	No	2499to4999	No	Zero	100orMore	secondary	primary	primary	not	not	secondary	primary	secondary	secondary	not	not	secondary	secondary	primary	secondary	not	not	not	not	secondary	primary	secondary	not	not	secondary	not	yes	NA	NA	NA	NA	NA	NA	NA	NA	NA
6744415352	Florida	South	citytown	Urban	No	No	threefourthmore	No	No	100to499	No	Zero	1to9	primary	primary	secondary	not	not	not	not	not	not	not	not	primary	primary	primary	not	not	not	not	not	not	not	not	not	not	secondary	not	no	couldbe	couldbe	couldbe	couldbe	couldbe	activelyenf	couldbe	unknown	unknown
6744785257	Florida	South	citytown	Urban	Suburban	No	fourthhalf	Yes	Yes	100to499	No	Zero	1to9	secondary	secondary	not	not	not	secondary	not	not	not	not	not	not	primary	not	secondary	not	secondary	not	not	secondary	not	not	not	not	secondary	not	yes	NA	NA	NA	NA	NA	NA	NA	NA	NA
6747944784	Florida	South	citytown	Urban	Suburban	Rural	lessfourth	No	Yes	1000to2499	No	20orMore	50to99	not	secondary	not	not	not	secondary	not	not	secondary	not	not	not	secondary	not	secondary	secondary	secondary	not	not	secondary	not	not	not	not	not	not	no	couldbe	unknown	activelyenf	activelyenf	unknown	activelyenf	unknown	NA	unknown
6767907429	Florida	South	citytown	Urban	Suburban	Rural	fourthhalf	Yes	Yes	2499to4999	No	1to4	1to9	not	not	not	not	secondary	not	secondary	primary	primary	not	not	not	secondary	not	primary	secondary	secondary	not	not	primary	secondary	primary	not	not	not	not	yes	NA	NA	NA	NA	NA	NA	NA	NA	NA
6767981554	Florida	South	citytown	Urban	Suburban	No	halfthreefourth	Yes	Yes	5000to9999	No	20orMore	100orMore	not	secondary	secondary	secondary	not	secondary	secondary	secondary	secondary	secondary	secondary	not	secondary	not	primary	secondary	secondary	not	secondary	secondary	secondary	secondary	not	not	secondary	not	yes	NA	NA	NA	NA	NA	NA	NA	couldbe	couldbe
6643752826	Georgia	South	citytown	Urban	No	No	lessfourth	No	No	fewer99	No	Zero	1to9	primary	primary	secondary	secondary	not	not	primary	not	primary	not	primary	primary	primary	primary	secondary	secondary	not	secondary	not	secondary	secondary	not	secondary	not	not	secondary	yes	unknown	unknown	unknown	couldbe	couldbe	activelyenf	couldbe	couldbe	couldbe
6643771226	Georgia	South	citytown	Urban	Suburban	Rural	fourthhalf	Yes	Yes	2499to4999	No	1to4	100orMore	secondary	secondary	primary	secondary	primary	primary	primary	secondary	secondary	primary	primary	secondary	secondary	not	primary	secondary	secondary	secondary	primary	primary	primary	primary	secondary	primary	primary	secondary	varies	couldbe	couldbe	couldbe	activelyenf	couldbe	couldbe	couldbe	couldbe	couldbe
6643771302	Georgia	South	citytown	Urban	Suburban	Rural	halfthreefourth	Yes	No	100to499	No	1to4	10to19	primary	primary	primary	primary	not	not	not	not	not	not	not	secondary	secondary	primary	primary	primary	primary	primary	secondary	secondary	secondary	primary	primary	not	primary	secondary	varies	unknown	activelyenf	unknown	activelyenf	unknown	activelyenf	unknown	unknown	unknown
6644002668	Georgia	South	citytown	Urban	Suburban	Rural	threefourthmore	Yes	No	100to499	No	Zero	1to9	not	primary	primary	not	not	primary	primary	primary	primary	not	not	secondary	secondary	secondary	secondary	secondary	secondary	not	secondary	primary	secondary	secondary	not	not	primary	not	yes	NA	NA	NA	NA	NA	NA	NA	NA	NA
6644034744	Georgia	South	citytown	Urban	Suburban	Rural	threefourthmore	Yes	No	100to499	No	Zero	1to9	primary	primary	secondary	not	not	not	primary	not	not	not	not	secondary	secondary	not	not	not	secondary	not	secondary	not	secondary	secondary	not	not	secondary	not	no	unknown	activelyenf	unknown	unknown	activelyenf	activelyenf	unknown	unknown	unknown
6646029817	Georgia	South	citytown	No	Suburban	No	lessfourth	Yes	Yes	fewer99	No	Zero	1to9	secondary	secondary	primary	primary	not	primary	secondary	primary	secondary	not	not	secondary	secondary	not	secondary	not	not	secondary	secondary	secondary	secondary	not	not	not	secondary	secondary	yes	unknown	unknown	couldbe	couldbe	couldbe	couldbe	unknown	unknown	unknown
6651020670	Georgia	South	state	No	Suburban	Rural	threefourthmore	No	No	100to499	No	Zero	1to9	primary	primary	not	not	not	not	not	not	not	not	not	secondary	primary	primary	not	not	secondary	not	not	not	not	not	not	not	not	not	varies	couldbe	activelyenf	unknown	unknown	unknown	activelyenf	unknown	unknown	unknown
6680279703	Georgia	South	citytown	Urban	Suburban	Rural	threefourthmore	Yes	No	100to499	No	Zero	1to9	primary	primary	secondary	primary	not	secondary	not	secondary	not	not	not	primary	primary	primary	not	not	primary	not	secondary	secondary	secondary	secondary	secondary	not	primary	secondary	yes	NA	NA	NA	NA	NA	NA	NA	NA	NA
6690909482	Georgia	South	citytown	No	Suburban	Rural	fourthhalf	Yes	Yes	100to499	No	Zero	1to9	not	primary	primary	secondary	not	not	secondary	not	secondary	not	primary	secondary	secondary	not	not	secondary	secondary	not	secondary	secondary	secondary	secondary	not	not	primary	not	no	unknown	couldbe	unknown	activelyenf	unknown	activelyenf	unknown	unknown	unknown
6723783781	Georgia	South	state	Urban	Suburban	Rural	lessfourth	Yes	Yes	1000to2499	No	20orMore	100orMore	not	not	not	not	not	not	not	not	not	not	not	primary	primary	secondary	not	not	not	secondary	not	secondary	secondary	not	not	not	not	not	yes	NA	NA	NA	NA	NA	NA	NA	NA	NA
6733753033	Georgia	South	citytown	No	Suburban	No	threefourthmore	Yes	No	fewer99	No	Zero	1to9	primary	primary	primary	primary	not	primary	not	not	not	not	not	not	not	not	not	secondary	secondary	not	not	not	not	secondary	not	not	not	not	yes	NA	NA	NA	NA	NA	NA	NA	NA	NA
6641631222	Hawaii	West	neighdev	Urban	Suburban	Rural	lessfourth	Yes	Yes	1000to2499	No	1to4	10to19	not	secondary	not	not	secondary	not	secondary	secondary	primary	primary	primary	not	secondary	not	primary	not	not	not	not	not	not	secondary	secondary	not	not	not	no	activelyenf	activelyenf	activelyenf	activelyenf	couldbe	couldbe	couldbe	couldbe	activelyenf
6645780378	Hawaii	West	neighdev	No	No	Rural	threefourthmore	No	No	100to499	No	Zero	1to9	primary	primary	not	not	not	not	not	not	not	not	not	not	not	not	not	not	not	not	not	not	not	secondary	not	not	not	not	unsure	couldbe	couldbe	couldbe	couldbe	unknown	couldbe	unknown	unknown	unknown
6651052276	Hawaii	West	neighdev	Urban	No	No	threefourthmore	Yes	No	fewer99	No	Zero	1to9	primary	primary	primary	secondary	not	not	not	not	not	not	not	primary	primary	not	not	not	not	not	secondary	secondary	secondary	primary	primary	not	primary	not	varies	couldbe	couldbe	couldbe	unknown	activelyenf	couldbe	unknown	couldbe	couldbe
6691291624	Hawaii	West	citytown	Urban	Suburban	No	threefourthmore	No	No	100to499	No	Zero	1to9	primary	primary	not	not	not	secondary	secondary	not	not	not	not	secondary	secondary	not	not	not	not	not	not	not	not	secondary	not	not	not	not	no	couldbe	couldbe	couldbe	unknown	unknown	unknown	unknown	unknown	unknown
6694218922	Hawaii	West	citytown	No	Suburban	No	threefourthmore	throughanother	No	100to499	No	Zero	1to9	secondary	primary	primary	not	not	not	not	not	not	not	not	secondary	primary	secondary	not	not	not	not	not	secondary	primary	secondary	not	not	secondary	not	yes	activelyenf	couldbe	unknown	couldbe	unknown	unknown	couldbe	couldbe	activelyenf
6675603249	Idaho	West	citytown	No	Suburban	Rural	threefourthmore	Yes	No	100to499	No	Zero	10to19	not	not	not	not	not	secondary	secondary	secondary	secondary	secondary	secondary	secondary	primary	not	not	not	not	not	not	not	not	not	not	not	not	not	no	unknown	unknown	unknown	couldbe	couldbe	unknown	unknown	unknown	unknown
6695619191	Idaho	West	citytown	Urban	Suburban	Rural	halfthreefourth	Yes	No	fewer99	No	Zero	1to9	secondary	primary	secondary	not	not	primary	secondary	secondary	secondary	secondary	secondary	secondary	primary	not	not	secondary	secondary	secondary	not	secondary	not	secondary	not	not	secondary	secondary	yes	unknown	unknown	unknown	unknown	unknown	unknown	unknown	unknown	unknown
6710492650	Idaho	West	citytown	Urban	Suburban	Rural	lessfourth	Yes	No	fewer99	No	Zero	1to9	secondary	primary	primary	primary	not	primary	primary	primary	primary	not	not	secondary	secondary	secondary	not	primary	primary	not	secondary	primary	primary	not	not	not	primary	not	unsure	couldbe	NA	NA	NA	NA	NA	NA	NA	NA
6722451384	Idaho	West	state	Urban	Suburban	Rural	lessfourth	Yes	Yes	100to499	No	Zero	Zero	not	not	not	secondary	not	not	secondary	not	secondary	not	secondary	not	secondary	not	not	not	secondary	secondary	secondary	secondary	secondary	not	not	not	secondary	not	no	NA	NA	NA	NA	NA	couldbe	NA	NA	NA
6730739814	Idaho	West	citytown	Urban	Suburban	Rural	halfthreefourth	Yes	Yes	500to999	No	1to4	1to9	primary	primary	primary	not	not	primary	not	primary	not	not	not	not	secondary	not	primary	primary	primary	not	secondary	secondary	primary	not	secondary	not	primary	not	yes	NA	NA	NA	NA	NA	NA	NA	NA	NA
6642867030	Illinois	Midwest	citytown	Urban	Suburban	No	fourthhalf	No	Yes	fewer99	No	Zero	1to9	primary	primary	primary	secondary	not	not	not	not	not	not	not	secondary	secondary	not	primary	primary	not	not	not	primary	not	not	not	not	primary	not	yes	unknown	unknown	unknown	couldbe	activelyenf	activelyenf	unknown	unknown	unknown
6643760348	Illinois	Midwest	citytown	No	Suburban	No	threefourthmore	throughanother	No	fewer99	No	Zero	1to9	primary	primary	secondary	not	not	not	not	not	not	not	not	secondary	primary	not	not	not	not	not	not	not	secondary	not	not	not	not	not	yes	NA	NA	NA	NA	NA	NA	NA	NA	NA
6643982232	Illinois	Midwest	citytown	Urban	No	No	threefourthmore	No	No	100to499	No	Zero	1to9	not	primary	secondary	secondary	not	primary	secondary	secondary	secondary	not	not	not	secondary	not	not	primary	primary	not	secondary	secondary	primary	not	not	not	primary	secondary	yes	NA	NA	NA	NA	NA	NA	NA	NA	NA
6646572794	Illinois	Midwest	state	Urban	Suburban	Rural	threefourthmore	Yes	Yes	500to999	No	Zero	1to9	secondary	secondary	primary	not	not	not	primary	not	not	not	not	primary	primary	secondary	primary	primary	primary	primary	not	primary	secondary	primary	not	not	primary	not	yes	NA	NA	NA	NA	NA	NA	NA	NA	NA
6647362227	Illinois	Midwest	citytown	Urban	No	No	lessfourth	Yes	Shared	100to499	No	Zero	1to9	secondary	secondary	secondary	not	not	secondary	not	secondary	not	not	not	secondary	secondary	not	not	not	not	not	not	secondary	secondary	secondary	not	not	secondary	not	varies	NA	unknown	couldbe	activelyenf	couldbe	couldbe	NA	NA	NA
6647577894	Illinois	Midwest	state	Urban	Suburban	Rural	fourthhalf	Yes	No	1000to2499	No	Zero	20to49	secondary	primary	secondary	secondary	secondary	not	primary	primary	primary	not	secondary	primary	primary	secondary	not	not	not	not	not	secondary	not	not	not	not	secondary	secondary	unsure	couldbe	couldbe	couldbe	couldbe	activelyenf	unknown	unknown	unknown	unknown
6648192608	Illinois	Midwest	citytown	Urban	No	Rural	threefourthmore	No	No	100to499	No	Zero	1to9	secondary	primary	not	not	not	primary	not	primary	not	not	not	not	secondary	not	not	not	not	not	not	secondary	not	not	not	not	not	not	yes	NA	NA	NA	NA	NA	NA	NA	NA	NA
6648634524	Illinois	Midwest	neighdev	Urban	No	No	lessfourth	No	No	fewer99	No	Zero	1to9	primary	secondary	not	not	not	not	not	not	not	not	not	secondary	secondary	not	not	not	not	not	not	not	not	not	not	not	not	not	no	couldbe	couldbe	couldbe	unknown	activelyenf	couldbe	unknown	unknown	unknown
6649141895	Illinois	Midwest	citytown	Urban	No	No	fourthhalf	No	No	fewer99	No	Zero	1to9	not	primary	secondary	not	not	not	not	not	not	not	not	primary	primary	not	not	not	not	not	not	secondary	secondary	secondary	not	not	not	not	yes	unknown	unknown	activelyenf	activelyenf	activelyenf	activelyenf	activelyenf	unknown	couldbe
6657496272	Illinois	Midwest	citytown	Urban	No	No	halfthreefourth	No	No	100to499	No	Zero	1to9	primary	not	not	not	not	primary	not	primary	primary	not	primary	not	not	not	not	not	not	not	not	secondary	not	secondary	not	not	not	not	no	couldbe	couldbe	couldbe	couldbe	couldbe	couldbe	couldbe	couldbe	couldbe
6679470226	Illinois	Midwest	state	Urban	Suburban	Rural	lessfourth	Yes	Yes	fewer99	No	Zero	100orMore	not	not	secondary	not	not	not	not	not	not	not	not	primary	primary	not	primary	secondary	secondary	not	not	secondary	primary	secondary	not	not	secondary	not	yes	couldbe	couldbe	unknown	activelyenf	activelyenf	activelyenf	activelyenf	activelyenf	activelyenf
6679565509	Illinois	Midwest	citytown	No	Suburban	Rural	halfthreefourth	Yes	No	500to999	No	Zero	10to19	secondary	primary	primary	not	not	not	primary	not	secondary	not	not	secondary	secondary	not	not	secondary	secondary	not	not	not	secondary	secondary	not	not	secondary	not	no	couldbe	couldbe	couldbe	couldbe	couldbe	couldbe	unknown	unknown	unknown
6685506093	Illinois	Midwest	citytown	Urban	Suburban	Rural	halfthreefourth	Yes	No	100to499	No	Zero	1to9	secondary	primary	secondary	not	not	primary	not	not	not	not	not	primary	primary	not	primary	not	not	not	not	primary	secondary	not	not	not	secondary	not	yes	NA	activelyenf	activelyenf	activelyenf	activelyenf	activelyenf	unknown	couldbe	unknown
6685959383	Illinois	Midwest	regional	Urban	Suburban	Rural	lessfourth	Yes	No	fewer99	No	Zero	10to19	not	secondary	not	not	not	not	not	not	not	primary	primary	primary	primary	not	not	not	not	not	not	not	not	not	not	not	not	not	unsure	couldbe	couldbe	couldbe	activelyenf	couldbe	unknown	unknown	unknown	unknown
6687368016	Illinois	Midwest	citytown	Urban	Suburban	Rural	threefourthmore	Yes	No	100to499	No	Zero	1to9	not	secondary	primary	secondary	not	not	primary	not	not	not	not	not	not	not	primary	not	not	secondary	secondary	secondary	secondary	not	not	not	primary	not	yes	NA	NA	NA	NA	NA	NA	NA	NA	NA
6722050636	Illinois	Midwest	citytown	No	Suburban	Rural	lessfourth	Yes	Yes	100to499	No	1to4	20to49	secondary	primary	primary	primary	not	primary	secondary	not	secondary	not	secondary	secondary	primary	not	primary	not	secondary	secondary	not	primary	primary	primary	secondary	not	primary	not	no	unknown	couldbe	activelyenf	activelyenf	activelyenf	activelyenf	couldbe	couldbe	couldbe
6722952999	Illinois	Midwest	citytown	Urban	Suburban	Rural	fourthhalf	Yes	Yes	1000to2499	No	1to4	1to9	not	secondary	secondary	secondary	not	not	primary	not	not	not	not	primary	primary	not	secondary	secondary	secondary	not	not	not	secondary	secondary	not	not	secondary	not	no	couldbe	couldbe	activelyenf	activelyenf	activelyenf	couldbe	unknown	unknown	unknown
6724022162	Illinois	Midwest	citytown	Urban	No	No	threefourthmore	Yes	No	100to499	No	Zero	1to9	secondary	primary	secondary	not	not	not	primary	not	not	not	not	not	secondary	not	not	not	not	not	not	not	not	not	not	not	secondary	not	varies	activelyenf	activelyenf	couldbe	activelyenf	activelyenf	activelyenf	couldbe	couldbe	activelyenf
6751374704	Illinois	Midwest	citytown	No	Suburban	Rural	fourthhalf	Yes	Yes	2499to4999	No	20orMore	100orMore	secondary	secondary	secondary	not	primary	secondary	primary	secondary	primary	not	primary	not	secondary	not	not	primary	primary	not	not	secondary	not	secondary	not	not	not	secondary	yes	NA	couldbe	NA	NA	NA	couldbe	NA	NA	NA
6643043648	Indiana	Midwest	neighdev	No	No	Rural	halfthreefourth	No	No	fewer99	No	Zero	1to9	primary	primary	not	not	not	not	not	secondary	secondary	primary	not	secondary	secondary	primary	not	not	not	not	not	primary	secondary	secondary	not	not	not	not	yes	unknown	unknown	unknown	unknown	unknown	unknown	unknown	unknown	unknown
6644597656	Indiana	Midwest	neighdev	No	No	Rural	halfthreefourth	No	No	fewer99	No	Zero	10to19	primary	primary	primary	secondary	not	not	primary	not	not	not	not	not	secondary	not	not	not	not	not	not	secondary	not	not	not	not	not	not	no	unknown	unknown	unknown	NA	couldbe	unknown	unknown	unknown	unknown
6645681596	Indiana	Midwest	citytown	Urban	Suburban	No	fourthhalf	Yes	Yes	1000to2499	No	1to4	1to9	secondary	secondary	primary	primary	primary	primary	primary	primary	primary	primary	primary	not	not	not	primary	primary	primary	secondary	primary	primary	primary	primary	not	not	primary	secondary	yes	NA	NA	NA	NA	NA	NA	NA	NA	NA
6647918322	Indiana	Midwest	citytown	Urban	Suburban	Rural	halfthreefourth	Yes	No	fewer99	No	Zero	1to9	primary	primary	primary	secondary	secondary	primary	primary	primary	primary	not	not	secondary	secondary	primary	primary	not	not	not	not	secondary	not	not	not	not	not	not	yes	NA	NA	NA	NA	NA	NA	NA	NA	NA
6648811652	Indiana	Midwest	neighdev	No	Suburban	No	threefourthmore	No	No	fewer99	No	Zero	1to9	primary	primary	not	not	not	not	not	not	not	not	not	not	not	not	not	not	not	not	not	not	not	primary	not	not	not	not	yes	NA	NA	NA	NA	NA	NA	NA	NA	NA
6685344394	Indiana	Midwest	citytown	Urban	Suburban	Rural	fourthhalf	Yes	No	fewer99	No	Zero	1to9	not	secondary	secondary	not	not	secondary	not	not	not	not	not	primary	primary	not	not	primary	primary	not	not	secondary	primary	primary	secondary	not	not	not	yes	NA	NA	NA	NA	NA	NA	NA	NA	NA
6719335921	Indiana	Midwest	citytown	Urban	Suburban	Rural	lessfourth	Yes	Yes	fewer99	No	20orMore	10to19	not	not	not	not	not	not	not	not	not	not	not	not	not	not	not	not	not	not	not	not	not	not	not	not	not	not	no	NA	NA	couldbe	couldbe	couldbe	NA	couldbe	NA	NA
6719660066	Indiana	Midwest	citytown	Urban	Suburban	Rural	threefourthmore	Yes	Yes	500to999	No	Zero	10to19	not	primary	primary	secondary	not	primary	primary	not	not	secondary	secondary	not	not	not	not	secondary	secondary	not	not	secondary	secondary	secondary	not	not	not	secondary	yes	NA	NA	NA	NA	NA	NA	NA	NA	NA
6722527314	Indiana	Midwest	citytown	Urban	Suburban	Rural	fourthhalf	Yes	Yes	2499to4999	No	1to4	1to9	not	secondary	secondary	secondary	not	not	secondary	not	secondary	not	secondary	not	not	not	not	not	not	not	not	secondary	secondary	not	not	not	secondary	not	yes	NA	NA	NA	NA	NA	NA	NA	NA	NA
6725600539	Indiana	Midwest	citytown	No	Suburban	No	threefourthmore	Yes	Shared	100to499	No	Zero	20to49	secondary	primary	primary	primary	secondary	primary	secondary	not	secondary	not	secondary	not	secondary	not	primary	not	not	not	secondary	primary	not	not	not	secondary	primary	not	yes	unknown	couldbe	couldbe	unknown	couldbe	unknown	couldbe	couldbe	couldbe
6726504623	Indiana	Midwest	citytown	No	Suburban	Rural	fourthhalf	Yes	No	500to999	No	Zero	1to9	not	primary	primary	not	primary	secondary	primary	secondary	primary	secondary	primary	primary	primary	not	not	secondary	primary	secondary	secondary	primary	primary	primary	not	primary	primary	not	yes	NA	NA	NA	NA	NA	NA	NA	NA	NA
6732677360	Indiana	Midwest	citytown	Urban	Suburban	Rural	lessfourth	Yes	Shared	1000to2499	No	1to4	1to9	not	not	secondary	secondary	primary	secondary	primary	not	primary	not	primary	not	not	not	not	secondary	secondary	not	not	secondary	secondary	not	not	not	primary	not	yes	NA	NA	NA	couldbe	NA	NA	NA	NA	NA
6643835507	Iowa	Midwest	state	Urban	Suburban	Rural	threefourthmore	No	No	100to499	Yes	Zero	50to99	not	not	not	not	secondary	not	primary	not	not	not	not	not	not	not	not	not	not	not	not	secondary	not	not	not	not	not	not	unsure	unknown	unknown	unknown	unknown	unknown	unknown	unknown	unknown	unknown
6697949130	Iowa	Midwest	citytown	Urban	Suburban	Rural	fourthhalf	Yes	Yes	fewer99	No	Zero	1to9	not	secondary	secondary	not	not	secondary	not	secondary	secondary	not	not	not	primary	not	secondary	not	secondary	not	not	secondary	not	not	not	not	secondary	not	varies	unknown	unknown	couldbe	activelyenf	couldbe	unknown	unknown	unknown	unknown
6722008724	Iowa	Midwest	citytown	Urban	Suburban	Rural	lessfourth	Yes	No	100to499	No	Zero	10to19	secondary	secondary	secondary	secondary	not	primary	not	primary	not	not	not	secondary	secondary	not	secondary	secondary	secondary	secondary	not	primary	primary	primary	secondary	secondary	secondary	not	varies	unknown	unknown	couldbe	couldbe	couldbe	couldbe	unknown	unknown	unknown
6725232536	Iowa	Midwest	citytown	No	No	Rural	threefourthmore	Yes	Yes	100to499	No	1to4	10to19	not	secondary	secondary	not	primary	not	primary	not	primary	not	not	primary	primary	not	primary	secondary	primary	not	not	not	secondary	not	not	not	not	not	yes	NA	NA	NA	NA	NA	NA	NA	NA	NA
6642050737	Kansas	Midwest	citytown	Urban	Suburban	Rural	threefourthmore	Yes	No	500to999	No	Zero	20to49	secondary	primary	primary	secondary	not	secondary	primary	not	not	not	not	secondary	secondary	not	not	not	not	not	secondary	primary	secondary	secondary	not	not	primary	not	no	couldbe	couldbe	unknown	couldbe	couldbe	couldbe	unknown	unknown	unknown
6643739560	Kansas	Midwest	citytown	Urban	Suburban	Rural	fourthhalf	Yes	Yes	100to499	No	Zero	Zero	not	not	not	not	not	not	not	not	not	not	not	secondary	secondary	not	not	not	secondary	not	not	not	not	not	not	not	not	not	no	couldbe	activelyenf	unknown	activelyenf	activelyenf	activelyenf	unknown	unknown	unknown
6647239141	Kansas	Midwest	citytown	Urban	Suburban	Rural	threefourthmore	Yes	No	500to999	No	Zero	10to19	secondary	primary	primary	secondary	not	primary	secondary	not	not	not	not	not	not	not	not	not	secondary	not	secondary	secondary	secondary	secondary	secondary	not	primary	secondary	yes	NA	NA	NA	NA	NA	NA	NA	NA	NA
6656186977	Kansas	Midwest	neighdev	No	Suburban	No	threefourthmore	No	No	fewer99	No	Zero	1to9	primary	secondary	secondary	not	not	not	not	not	not	not	not	not	secondary	secondary	not	not	not	not	not	secondary	secondary	not	not	not	secondary	not	varies	unknown	unknown	couldbe	couldbe	couldbe	activelyenf	unknown	unknown	unknown
6719409029	Kansas	Midwest	citytown	Urban	Suburban	Rural	halfthreefourth	Yes	Yes	100to499	No	Zero	20to49	not	not	not	not	not	not	not	not	not	not	not	not	secondary	not	secondary	not	not	not	not	secondary	not	secondary	not	not	secondary	not	varies	couldbe	couldbe	activelyenf	activelyenf	activelyenf	activelyenf	couldbe	couldbe	couldbe
6719691801	Kansas	Midwest	citytown	Urban	Suburban	Rural	fourthhalf	Yes	Yes	fewer99	No	5to9	10to19	not	not	not	secondary	not	not	secondary	not	not	primary	not	secondary	secondary	secondary	not	not	not	not	secondary	secondary	secondary	secondary	secondary	secondary	secondary	not	yes	NA	NA	NA	NA	NA	NA	NA	NA	NA
6727534335	Kansas	Midwest	citytown	Urban	Suburban	Rural	threefourthmore	Yes	No	fewer99	No	Zero	10to19	secondary	primary	primary	primary	not	secondary	primary	not	not	not	not	not	not	not	not	not	not	not	not	secondary	secondary	secondary	not	not	primary	not	no	activelyenf	activelyenf	couldbe	activelyenf	activelyenf	activelyenf	unknown	unknown	unknown
6738705940	Kansas	Midwest	citytown	No	No	Rural	lessfourth	Yes	Yes	fewer99	No	1to4	20to49	secondary	secondary	secondary	not	not	secondary	not	not	not	not	not	not	not	not	primary	secondary	secondary	secondary	not	secondary	secondary	not	not	not	not	not	no	unknown	unknown	activelyenf	activelyenf	activelyenf	couldbe	activelyenf	couldbe	couldbe
6643972600	Kentucky	South	citytown	Urban	Suburban	Rural	halfthreefourth	Yes	Yes	fewer99	No	Zero	10to19	primary	primary	primary	secondary	primary	primary	primary	primary	secondary	secondary	not	secondary	primary	primary	secondary	secondary	secondary	secondary	secondary	primary	primary	secondary	not	not	primary	not	yes	unknown	couldbe	couldbe	couldbe	couldbe	couldbe	couldbe	couldbe	couldbe
6644919928	Kentucky	South	citytown	Urban	Suburban	Rural	threefourthmore	Yes	Yes	5000to9999	No	1to4	100orMore	not	primary	primary	primary	not	primary	primary	not	not	not	not	not	not	not	not	not	not	not	secondary	primary	primary	secondary	secondary	not	primary	secondary	yes	NA	NA	NA	NA	NA	NA	NA	NA	NA
6649713185	Kentucky	South	citytown	No	Suburban	No	threefourthmore	No	No	fewer99	No	Zero	10to19	secondary	primary	secondary	not	not	primary	secondary	secondary	not	not	not	not	not	not	not	not	secondary	not	not	secondary	not	not	not	not	not	not	varies	unknown	unknown	couldbe	couldbe	unknown	couldbe	unknown	unknown	unknown
6685285578	Kentucky	South	regional	Urban	Suburban	Rural	halfthreefourth	Yes	Shared	1000to2499	No	Zero	10to19	secondary	primary	primary	primary	primary	not	primary	not	primary	not	primary	secondary	secondary	secondary	secondary	primary	primary	secondary	not	primary	primary	not	not	not	primary	not	no	unknown	unknown	unknown	unknown	couldbe	unknown	unknown	unknown	unknown
6643046052	Louisiana	South	state	Urban	Suburban	Rural	lessfourth	Yes	No	fewer99	No	Zero	1to9	secondary	secondary	not	not	not	not	not	not	not	not	not	secondary	secondary	secondary	secondary	not	not	not	not	secondary	not	not	not	not	not	not	yes	unknown	couldbe	unknown	unknown	unknown	unknown	unknown	couldbe	unknown
6643390777	Louisiana	South	citytown	Urban	Suburban	Rural	threefourthmore	Yes	No	500to999	No	Zero	1to9	secondary	primary	not	not	not	primary	primary	secondary	secondary	not	not	not	secondary	not	not	secondary	secondary	primary	secondary	secondary	secondary	secondary	not	not	secondary	secondary	varies	couldbe	couldbe	couldbe	activelyenf	couldbe	couldbe	couldbe	couldbe	couldbe
6643844841	Louisiana	South	citytown	Urban	Suburban	Rural	threefourthmore	Yes	No	100to499	No	Zero	1to9	primary	primary	secondary	not	not	not	not	not	not	not	not	secondary	primary	not	not	secondary	secondary	not	secondary	primary	secondary	not	not	not	not	not	varies	activelyenf	couldbe	couldbe	unknown	couldbe	activelyenf	unknown	unknown	unknown
6648352197	Louisiana	South	citytown	Urban	Suburban	Rural	fourthhalf	Yes	Yes	100to499	No	Zero	1to9	not	secondary	secondary	not	not	primary	primary	secondary	secondary	not	not	not	not	secondary	not	not	not	not	secondary	primary	primary	primary	not	not	primary	not	yes	NA	NA	NA	NA	NA	NA	NA	NA	NA
6648575161	Louisiana	South	citytown	No	No	Rural	lessfourth	Yes	No	fewer99	No	Zero	1to9	not	secondary	not	not	not	primary	primary	primary	secondary	primary	secondary	not	not	not	not	not	not	not	not	not	not	not	not	not	not	not	no	unknown	unknown	unknown	unknown	unknown	unknown	unknown	unknown	unknown
6652718794	Louisiana	South	citytown	Urban	Suburban	No	threefourthmore	No	No	fewer99	No	Zero	1to9	secondary	primary	not	not	not	not	not	not	not	not	not	secondary	primary	not	not	not	secondary	not	not	not	not	not	not	not	not	not	yes	NA	NA	NA	NA	NA	NA	NA	NA	NA
6653416128	Louisiana	South	citytown	Urban	Suburban	No	threefourthmore	No	No	500to999	No	Zero	1to9	primary	secondary	not	not	not	not	not	not	not	not	not	secondary	primary	not	secondary	not	not	not	not	not	not	not	not	not	not	not	yes	couldbe	couldbe	couldbe	activelyenf	activelyenf	couldbe	unknown	unknown	unknown
6656592236	Louisiana	South	citytown	Urban	Suburban	Rural	threefourthmore	Yes	No	500to999	No	Zero	1to9	not	secondary	secondary	secondary	not	not	primary	not	primary	not	primary	secondary	primary	not	not	secondary	secondary	not	not	secondary	secondary	secondary	secondary	not	not	not	yes	unknown	couldbe	unknown	activelyenf	couldbe	couldbe	unknown	couldbe	couldbe
6700393287	Louisiana	South	citytown	Urban	No	No	halfthreefourth	Yes	Yes	2499to4999	No	20orMore	50to99	not	secondary	primary	primary	primary	primary	secondary	secondary	secondary	primary	secondary	not	primary	not	primary	primary	primary	primary	not	primary	not	secondary	not	not	secondary	secondary	yes	NA	NA	NA	NA	NA	NA	NA	NA	NA
6725902808	Louisiana	South	citytown	Urban	Suburban	Rural	threefourthmore	throughanother	No	1000to2499	No	Zero	1to9	secondary	primary	secondary	secondary	not	primary	not	primary	not	primary	not	not	not	not	not	secondary	secondary	secondary	secondary	secondary	secondary	secondary	secondary	not	secondary	secondary	varies	couldbe	couldbe	couldbe	activelyenf	couldbe	couldbe	NA	NA	NA
6726997350	Louisiana	South	neighdev	No	Suburban	No	threefourthmore	Yes	No	fewer99	No	Zero	Zero	primary	secondary	not	not	not	not	not	not	not	not	not	secondary	secondary	primary	not	not	secondary	secondary	not	secondary	secondary	secondary	not	not	secondary	secondary	varies	activelyenf	couldbe	couldbe	activelyenf	couldbe	couldbe	unknown	couldbe	couldbe
6730605746	Louisiana	South	citytown	No	Suburban	No	fourthhalf	Yes	Yes	500to999	No	5to9	50to99	secondary	secondary	primary	primary	not	not	secondary	not	not	not	secondary	secondary	primary	primary	primary	not	not	primary	secondary	primary	primary	not	primary	not	primary	not	varies	unknown	unknown	activelyenf	activelyenf	unknown	activelyenf	unknown	unknown	unknown
6765641528	Louisiana	South	citytown	Urban	Suburban	Rural	fourthhalf	Yes	Yes	1000to2499	No	10to19	1to9	not	secondary	secondary	secondary	primary	secondary	primary	secondary	primary	not	secondary	not	secondary	not	not	not	not	not	secondary	secondary	secondary	primary	not	not	secondary	not	yes	unknown	unknown	unknown	activelyenf	unknown	couldbe	unknown	unknown	unknown
6655896069	Maine	Northeast	state	Urban	Suburban	Rural	halfthreefourth	Yes	No	100to499	No	Zero	1to9	secondary	primary	primary	not	not	not	secondary	secondary	secondary	secondary	secondary	primary	primary	secondary	secondary	primary	primary	secondary	not	primary	secondary	not	secondary	not	primary	not	yes	unknown	couldbe	unknown	activelyenf	unknown	unknown	unknown	unknown	unknown
6730733411	Maine	Northeast	state	Urban	Suburban	Rural	threefourthmore	Yes	Yes	100to499	No	1to4	50to99	primary	primary	primary	secondary	not	not	primary	not	not	not	not	primary	primary	secondary	not	secondary	primary	not	not	secondary	not	not	not	not	primary	not	yes	unknown	couldbe	unknown	unknown	unknown	couldbe	unknown	unknown	unknown
6642994036	Maryland	South	citytown	Urban	Suburban	Rural	halfthreefourth	Yes	No	100to499	No	Zero	1to9	not	primary	not	not	not	primary	secondary	primary	secondary	not	not	not	secondary	not	not	not	secondary	secondary	not	primary	primary	secondary	not	not	secondary	not	no	couldbe	activelyenf	activelyenf	activelyenf	activelyenf	activelyenf	couldbe	couldbe	couldbe
6645167016	Maryland	South	citytown	No	Suburban	Rural	threefourthmore	No	No	fewer99	No	Zero	1to9	primary	secondary	not	not	not	not	not	not	not	not	not	not	not	not	not	not	not	not	not	not	not	not	not	not	not	not	yes	unknown	unknown	unknown	unknown	unknown	unknown	unknown	unknown	unknown
6645679307	Maryland	South	neighdev	No	No	Rural	halfthreefourth	No	No	fewer99	No	Zero	1to9	primary	secondary	not	not	not	not	not	not	not	not	secondary	primary	primary	primary	not	secondary	secondary	secondary	not	not	secondary	secondary	not	not	secondary	not	yes	NA	NA	NA	NA	NA	NA	NA	NA	NA
6656039997	Maryland	South	regional	Urban	Suburban	Rural	threefourthmore	Yes	No	2499to4999	No	Zero	1to9	secondary	primary	secondary	secondary	secondary	secondary	secondary	secondary	secondary	secondary	secondary	secondary	secondary	secondary	secondary	secondary	secondary	secondary	secondary	primary	primary	primary	primary	secondary	primary	primary	varies	activelyenf	activelyenf	activelyenf	activelyenf	activelyenf	activelyenf	couldbe	unknown	unknown
6672253312	Maryland	South	national	Urban	Suburban	No	fourthhalf	Yes	No	500to999	No	1to4	10to19	not	not	secondary	not	not	not	not	not	not	not	not	not	not	not	not	not	not	secondary	secondary	secondary	not	primary	secondary	primary	secondary	not	varies	NA	NA	NA	NA	NA	NA	NA	NA	NA
6679710488	Maryland	South	neighdev	No	No	Rural	threefourthmore	Yes	No	500to999	No	Zero	20to49	secondary	primary	primary	secondary	not	primary	primary	secondary	not	not	not	secondary	primary	primary	not	secondary	secondary	not	not	not	secondary	secondary	not	not	primary	not	no	couldbe	activelyenf	activelyenf	activelyenf	unknown	activelyenf	unknown	unknown	unknown
6683599854	Maryland	South	neighdev	Urban	Suburban	Rural	threefourthmore	Yes	No	100to499	No	Zero	50to99	primary	primary	primary	not	not	not	not	not	not	not	not	secondary	primary	not	not	not	secondary	not	not	secondary	secondary	secondary	not	not	secondary	not	yes	NA	NA	NA	NA	NA	NA	NA	NA	NA
6685777240	Maryland	South	citytown	Urban	Suburban	Rural	threefourthmore	throughanother	No	100to499	No	Zero	1to9	secondary	primary	primary	not	not	primary	not	primary	not	not	not	secondary	secondary	not	not	not	secondary	not	secondary	not	secondary	not	not	not	secondary	not	yes	NA	NA	NA	NA	NA	NA	NA	NA	NA
6687119134	Maryland	South	citytown	No	No	Rural	lessfourth	Yes	Yes	fewer99	No	Zero	1to9	not	not	not	not	not	not	not	not	not	not	not	secondary	primary	not	not	not	not	not	not	not	not	not	not	not	not	not	yes	unknown	couldbe	couldbe	unknown	unknown	unknown	couldbe	couldbe	couldbe
6687945266	Maryland	South	citytown	Urban	Suburban	No	threefourthmore	Yes	No	100to499	No	Zero	50to99	not	primary	primary	secondary	not	primary	primary	primary	primary	primary	primary	not	secondary	not	not	not	secondary	not	secondary	secondary	secondary	secondary	secondary	not	secondary	not	varies	activelyenf	activelyenf	activelyenf	activelyenf	activelyenf	activelyenf	NA	NA	NA
6694854001	Maryland	South	citytown	Urban	Suburban	Rural	threefourthmore	Yes	No	500to999	No	Zero	20to49	secondary	primary	primary	secondary	not	not	primary	not	secondary	not	secondary	primary	primary	not	not	secondary	primary	not	not	secondary	secondary	not	not	not	secondary	not	yes	NA	NA	NA	NA	NA	NA	NA	NA	NA
6712678559	Maryland	South	citytown	Urban	Suburban	Rural	threefourthmore	No	No	100to499	No	Zero	1to9	secondary	primary	not	not	not	not	not	not	not	not	not	secondary	secondary	secondary	not	not	not	secondary	not	secondary	not	secondary	not	not	secondary	not	varies	couldbe	couldbe	unknown	couldbe	unknown	couldbe	unknown	activelyenf	unknown
6722272962	Maryland	South	citytown	Urban	Suburban	No	threefourthmore	Yes	Yes	100to499	No	5to9	10to19	secondary	secondary	secondary	secondary	not	secondary	secondary	not	secondary	not	secondary	secondary	secondary	not	not	secondary	not	secondary	secondary	primary	primary	secondary	not	secondary	secondary	not	no	couldbe	unknown	couldbe	couldbe	couldbe	couldbe	unknown	couldbe	unknown
6735157080	Maryland	South	citytown	Urban	Suburban	No	fourthhalf	Yes	Shared	2499to4999	No	1to4	1to9	not	primary	primary	secondary	secondary	primary	not	secondary	secondary	not	not	not	not	not	primary	primary	primary	secondary	secondary	primary	primary	secondary	not	not	primary	not	yes	NA	NA	NA	NA	NA	NA	NA	NA	NA
6642191401	Massachusetts	Northeast	citytown	Urban	Suburban	No	halfthreefourth	Yes	No	100to499	No	Zero	1to9	secondary	primary	secondary	not	not	secondary	primary	secondary	secondary	not	not	primary	secondary	secondary	not	not	not	secondary	secondary	secondary	primary	secondary	not	not	secondary	secondary	yes	NA	NA	NA	NA	NA	NA	NA	NA	NA
6643286541	Massachusetts	Northeast	citytown	Urban	Suburban	Rural	fourthhalf	Yes	Yes	100to499	No	1to4	20to49	secondary	secondary	secondary	secondary	primary	secondary	primary	not	not	primary	not	primary	primary	primary	secondary	secondary	secondary	secondary	not	secondary	not	not	not	not	secondary	not	yes	NA	NA	NA	couldbe	couldbe	NA	NA	NA	NA
6655489469	Massachusetts	Northeast	regional	Urban	Suburban	Rural	lessfourth	Yes	Yes	500to999	No	20orMore	100orMore	not	not	secondary	not	secondary	secondary	primary	secondary	primary	not	secondary	not	primary	not	primary	primary	primary	not	not	not	secondary	not	not	not	not	not	varies	NA	NA	NA	NA	NA	NA	NA	NA	NA
6656128391	Massachusetts	Northeast	citytown	No	No	Rural	fourthhalf	Yes	Yes	100to499	No	Zero	50to99	secondary	secondary	secondary	not	not	not	not	not	not	not	not	primary	primary	not	primary	not	secondary	not	not	not	not	not	not	not	secondary	not	yes	unknown	unknown	unknown	couldbe	unknown	unknown	unknown	unknown	unknown
6656522539	Massachusetts	Northeast	state	Urban	Suburban	Rural	halfthreefourth	Yes	Yes	fewer99	No	1to4	50to99	primary	primary	primary	secondary	primary	primary	secondary	secondary	secondary	not	not	secondary	primary	secondary	primary	secondary	secondary	not	not	not	not	secondary	not	secondary	secondary	not	yes	NA	NA	NA	NA	NA	NA	NA	NA	NA
6678879883	Massachusetts	Northeast	regional	Urban	Suburban	Rural	lessfourth	Yes	No	fewer99	No	Zero	1to9	secondary	secondary	secondary	secondary	not	secondary	secondary	secondary	secondary	not	not	secondary	primary	not	secondary	secondary	secondary	secondary	not	secondary	secondary	secondary	not	not	secondary	not	no	unknown	activelyenf	unknown	activelyenf	unknown	unknown	unknown	unknown	unknown
6679494392	Massachusetts	Northeast	citytown	Urban	Suburban	Rural	lessfourth	Yes	Yes	fewer99	No	Zero	1to9	not	primary	not	secondary	not	not	not	not	not	not	not	secondary	secondary	secondary	secondary	secondary	secondary	not	not	secondary	not	not	not	not	not	not	varies	activelyenf	activelyenf	couldbe	couldbe	activelyenf	activelyenf	activelyenf	couldbe	unknown
6679846253	Massachusetts	Northeast	citytown	Urban	Suburban	Rural	fourthhalf	Yes	No	fewer99	No	Zero	1to9	secondary	secondary	secondary	not	not	not	not	not	not	not	not	primary	primary	not	primary	secondary	secondary	not	not	secondary	not	not	not	not	not	not	yes	unknown	unknown	couldbe	couldbe	couldbe	couldbe	unknown	couldbe	couldbe
6682380416	Massachusetts	Northeast	citytown	Urban	Suburban	No	lessfourth	Yes	Yes	fewer99	No	10to19	100orMore	secondary	secondary	secondary	not	not	secondary	secondary	not	secondary	not	not	secondary	secondary	not	primary	not	primary	not	not	secondary	not	not	not	primary	secondary	not	yes	unknown	unknown	unknown	activelyenf	couldbe	couldbe	unknown	unknown	couldbe
6685555467	Massachusetts	Northeast	citytown	No	Suburban	No	lessfourth	Yes	Yes	fewer99	No	Zero	1to9	not	secondary	secondary	not	not	secondary	secondary	not	secondary	not	not	not	secondary	not	secondary	not	not	not	not	secondary	secondary	not	not	not	not	not	varies	couldbe	unknown	unknown	couldbe	unknown	couldbe	couldbe	couldbe	unknown
6719021336	Massachusetts	Northeast	citytown	Urban	Suburban	Rural	threefourthmore	Yes	No	100to499	No	Zero	10to19	secondary	primary	secondary	not	not	secondary	secondary	not	secondary	not	not	not	secondary	secondary	secondary	not	not	not	not	secondary	secondary	not	not	not	secondary	not	unsure	couldbe	couldbe	unknown	unknown	couldbe	couldbe	unknown	unknown	unknown
6720965587	Massachusetts	Northeast	citytown	Urban	Suburban	Rural	halfthreefourth	Yes	No	fewer99	No	Zero	10to19	secondary	secondary	secondary	not	not	secondary	secondary	secondary	secondary	not	not	secondary	secondary	secondary	secondary	not	not	not	not	secondary	secondary	not	not	not	secondary	not	no	unknown	unknown	unknown	couldbe	unknown	unknown	unknown	unknown	unknown
6722945900	Massachusetts	Northeast	citytown	Urban	Suburban	No	fourthhalf	Yes	No	fewer99	No	Zero	20to49	primary	primary	secondary	secondary	not	not	not	not	not	not	not	secondary	primary	secondary	primary	not	not	not	not	secondary	secondary	secondary	not	not	primary	not	yes	NA	NA	NA	NA	NA	NA	NA	NA	NA
6723277823	Massachusetts	Northeast	citytown	Urban	Suburban	No	lessfourth	Yes	Yes	fewer99	No	Zero	10to19	not	secondary	primary	primary	not	not	not	not	not	not	not	not	primary	not	primary	primary	primary	not	primary	primary	primary	secondary	not	not	primary	not	yes	unknown	unknown	unknown	couldbe	couldbe	couldbe	couldbe	couldbe	couldbe
6723386533	Massachusetts	Northeast	citytown	Urban	Suburban	Rural	halfthreefourth	Yes	No	1000to2499	No	1to4	1to9	not	primary	primary	secondary	not	secondary	primary	secondary	secondary	not	not	not	secondary	not	not	not	not	secondary	secondary	primary	primary	not	not	not	primary	secondary	yes	unknown	unknown	unknown	unknown	unknown	unknown	unknown	unknown	unknown
6723606684	Massachusetts	Northeast	citytown	No	Suburban	No	fourthhalf	Yes	No	100to499	No	Zero	10to19	secondary	primary	primary	not	not	primary	primary	secondary	secondary	not	not	primary	primary	secondary	not	not	not	primary	not	secondary	secondary	secondary	not	not	primary	not	yes	NA	NA	NA	NA	NA	NA	NA	NA	NA
6735840209	Massachusetts	Northeast	neighdev	No	Suburban	No	threefourthmore	Yes	No	100to499	No	Zero	10to19	primary	primary	secondary	secondary	not	not	primary	secondary	secondary	not	not	secondary	secondary	not	secondary	not	not	not	secondary	not	secondary	secondary	secondary	not	secondary	not	yes	unknown	activelyenf	activelyenf	unknown	unknown	unknown	unknown	couldbe	activelyenf
6743953804	Massachusetts	Northeast	citytown	Urban	Suburban	Rural	threefourthmore	Yes	Shared	100to499	No	Zero	10to19	not	primary	primary	secondary	not	primary	secondary	secondary	secondary	not	not	not	secondary	not	not	not	secondary	not	not	secondary	secondary	not	not	not	primary	not	yes	NA	NA	NA	NA	NA	NA	NA	NA	NA
6642693709	Michigan	Midwest	citytown	No	No	Rural	threefourthmore	No	No	100to499	No	Zero	1to9	primary	primary	secondary	primary	not	not	secondary	not	not	not	not	secondary	secondary	secondary	not	not	not	not	primary	primary	not	primary	primary	secondary	primary	secondary	yes	NA	NA	NA	NA	NA	NA	NA	NA	NA
6642972498	Michigan	Midwest	citytown	No	Suburban	Rural	threefourthmore	Yes	No	fewer99	No	Zero	20to49	not	primary	secondary	not	not	primary	primary	not	not	not	not	not	not	not	not	not	not	not	not	secondary	secondary	primary	not	primary	secondary	not	yes	unknown	unknown	unknown	unknown	unknown	unknown	couldbe	unknown	unknown
6643819529	Michigan	Midwest	neighdev	No	No	Rural	threefourthmore	No	Yes	fewer99	No	Zero	1to9	primary	primary	not	not	primary	not	secondary	not	not	not	not	secondary	not	primary	primary	not	not	not	not	secondary	secondary	not	not	not	secondary	not	yes	unknown	unknown	unknown	unknown	unknown	unknown	unknown	unknown	unknown
6647129173	Michigan	Midwest	citytown	Urban	No	No	fourthhalf	No	No	fewer99	No	Zero	1to9	primary	primary	primary	primary	primary	primary	primary	primary	primary	primary	primary	secondary	primary	primary	not	secondary	secondary	secondary	secondary	secondary	secondary	not	not	not	not	not	unsure	unknown	unknown	unknown	unknown	unknown	unknown	unknown	unknown	unknown
6648753181	Michigan	Midwest	citytown	No	Suburban	No	threefourthmore	No	No	fewer99	No	Zero	1to9	secondary	primary	secondary	not	not	not	not	not	not	not	not	primary	primary	primary	secondary	not	not	not	not	not	not	not	not	not	not	not	no	unknown	couldbe	unknown	couldbe	couldbe	couldbe	unknown	unknown	unknown
6682287877	Michigan	Midwest	citytown	No	Suburban	No	threefourthmore	No	No	fewer99	No	Zero	1to9	not	secondary	secondary	not	not	not	primary	not	not	not	not	primary	primary	secondary	secondary	not	not	not	not	not	not	not	not	not	not	not	unsure	unknown	unknown	unknown	couldbe	couldbe	couldbe	unknown	unknown	unknown
6682839562	Michigan	Midwest	citytown	Urban	Suburban	Rural	fourthhalf	Yes	No	fewer99	No	Zero	1to9	secondary	secondary	secondary	secondary	not	not	secondary	not	secondary	not	not	secondary	secondary	not	secondary	not	secondary	not	not	secondary	secondary	not	secondary	not	secondary	secondary	yes	NA	NA	NA	NA	NA	NA	NA	NA	NA
6684524361	Michigan	Midwest	citytown	No	Suburban	No	threefourthmore	No	No	fewer99	No	Zero	1to9	not	secondary	secondary	not	not	not	not	not	not	not	not	secondary	primary	not	not	not	not	not	not	primary	primary	not	not	not	primary	secondary	yes	NA	NA	NA	NA	NA	NA	NA	NA	NA
6684863200	Michigan	Midwest	citytown	No	Suburban	No	halfthreefourth	No	Shared	fewer99	No	Zero	10to19	secondary	secondary	not	not	secondary	secondary	secondary	not	not	not	not	not	primary	not	secondary	secondary	secondary	not	not	secondary	not	not	not	not	secondary	not	yes	NA	NA	NA	NA	NA	NA	NA	NA	NA
6695064359	Michigan	Midwest	citytown	Urban	Suburban	Rural	threefourthmore	Yes	No	100to499	No	Zero	1to9	secondary	primary	primary	not	not	not	primary	secondary	secondary	not	not	secondary	secondary	not	not	not	not	not	not	secondary	not	not	secondary	not	secondary	not	varies	couldbe	couldbe	activelyenf	couldbe	unknown	activelyenf	unknown	unknown	unknown
6717536214	Michigan	Midwest	citytown	Urban	Suburban	Rural	threefourthmore	Yes	No	100to499	No	Zero	1to9	secondary	primary	not	not	not	secondary	not	not	not	secondary	not	not	primary	primary	not	not	primary	secondary	secondary	primary	secondary	primary	not	not	secondary	not	varies	couldbe	couldbe	unknown	activelyenf	activelyenf	unknown	unknown	unknown	couldbe
6717581959	Michigan	Midwest	citytown	Urban	No	Rural	fourthhalf	Yes	No	fewer99	No	Zero	1to9	secondary	secondary	secondary	not	not	secondary	primary	secondary	primary	primary	primary	not	secondary	not	not	not	not	not	not	secondary	secondary	secondary	not	secondary	secondary	not	varies	unknown	unknown	activelyenf	activelyenf	activelyenf	activelyenf	unknown	activelyenf	couldbe
6719740226	Michigan	Midwest	citytown	Urban	Suburban	Rural	lessfourth	Yes	Yes	1000to2499	No	1to4	100orMore	secondary	primary	primary	primary	not	not	primary	secondary	not	not	not	not	secondary	secondary	primary	primary	primary	secondary	primary	primary	primary	secondary	secondary	not	primary	not	yes	NA	NA	NA	NA	NA	NA	NA	NA	NA
6722061727	Michigan	Midwest	citytown	Urban	Suburban	Rural	lessfourth	Yes	No	fewer99	No	Zero	1to9	not	primary	secondary	secondary	not	primary	primary	primary	primary	not	not	secondary	secondary	not	not	not	secondary	not	not	not	not	not	not	not	not	not	no	unknown	activelyenf	unknown	activelyenf	unknown	unknown	unknown	unknown	unknown
6722572654	Michigan	Midwest	citytown	Urban	Suburban	Rural	threefourthmore	Yes	No	100to499	No	Zero	1to9	primary	primary	primary	secondary	not	not	not	not	not	not	not	not	primary	not	not	not	not	not	not	primary	secondary	secondary	not	not	secondary	not	varies	couldbe	unknown	couldbe	couldbe	couldbe	couldbe	unknown	unknown	unknown
6725079520	Michigan	Midwest	state	Urban	Suburban	Rural	fourthhalf	Yes	Yes	100to499	No	Zero	20to49	secondary	secondary	secondary	secondary	not	primary	primary	primary	primary	not	not	not	primary	not	primary	not	secondary	not	not	secondary	secondary	not	not	not	primary	not	yes	unknown	couldbe	unknown	unknown	couldbe	unknown	unknown	unknown	unknown
6735889252	Michigan	Midwest	citytown	Urban	Suburban	Rural	threefourthmore	Yes	Yes	500to999	No	Zero	10to19	not	not	not	secondary	not	primary	not	not	not	secondary	not	not	not	not	not	not	not	not	not	primary	not	secondary	not	not	secondary	not	no	activelyenf	unknown	couldbe	activelyenf	unknown	activelyenf	couldbe	couldbe	couldbe
6743690674	Michigan	Midwest	state	Urban	Suburban	Rural	threefourthmore	Yes	No	15000to19999	No	Zero	20to49	not	not	not	not	not	not	not	not	not	not	not	not	not	not	not	not	not	not	primary	primary	primary	primary	primary	primary	primary	not	varies	unknown	unknown	unknown	unknown	unknown	unknown	unknown	unknown	unknown
6642990888	Minnesota	Midwest	neighdev	Urban	Suburban	Rural	halfthreefourth	No	No	fewer99	No	Zero	1to9	secondary	primary	primary	primary	not	not	primary	not	primary	not	primary	primary	primary	not	secondary	not	secondary	not	not	primary	secondary	not	not	not	not	not	varies	couldbe	couldbe	couldbe	couldbe	couldbe	couldbe	couldbe	couldbe	couldbe
6643181381	Minnesota	Midwest	neighdev	No	No	Rural	halfthreefourth	No	No	fewer99	No	Zero	1to9	secondary	primary	secondary	not	not	not	primary	not	not	not	not	not	secondary	not	secondary	not	primary	secondary	not	not	not	secondary	not	not	not	not	no	unknown	unknown	unknown	unknown	unknown	unknown	unknown	unknown	unknown
6644528087	Minnesota	Midwest	neighdev	Urban	No	No	threefourthmore	No	No	fewer99	No	Zero	1to9	primary	primary	secondary	not	not	not	not	not	not	not	not	primary	primary	secondary	not	not	not	not	not	secondary	not	secondary	not	not	not	secondary	no	unknown	couldbe	couldbe	couldbe	couldbe	couldbe	unknown	unknown	unknown
6647109435	Minnesota	Midwest	citytown	Urban	Suburban	Rural	halfthreefourth	Yes	Yes	100to499	No	1to4	1to9	secondary	secondary	secondary	not	secondary	not	primary	secondary	secondary	secondary	secondary	secondary	primary	not	primary	primary	primary	secondary	not	primary	primary	not	not	secondary	primary	not	yes	activelyenf	activelyenf	activelyenf	activelyenf	unknown	unknown	unknown	unknown	unknown
6649603614	Minnesota	Midwest	state	Urban	Suburban	Rural	lessfourth	Yes	Yes	100to499	No	1to4	100orMore	secondary	secondary	secondary	not	secondary	secondary	primary	secondary	primary	secondary	primary	primary	primary	not	secondary	secondary	secondary	secondary	secondary	secondary	secondary	secondary	secondary	not	secondary	secondary	yes	couldbe	unknown	activelyenf	activelyenf	activelyenf	couldbe	unknown	couldbe	couldbe
6656556451	Minnesota	Midwest	citytown	Urban	Suburban	Rural	threefourthmore	No	No	fewer99	No	Zero	1to9	primary	primary	primary	not	not	not	secondary	not	not	not	not	not	secondary	not	not	secondary	secondary	not	not	not	not	not	not	not	not	not	yes	unknown	unknown	activelyenf	activelyenf	unknown	couldbe	unknown	unknown	unknown
6660754195	Minnesota	Midwest	state	No	Suburban	Rural	halfthreefourth	No	No	100to499	No	Zero	1to9	secondary	primary	not	not	secondary	not	primary	secondary	primary	secondary	primary	primary	primary	secondary	primary	secondary	primary	secondary	secondary	primary	primary	secondary	secondary	not	primary	not	yes	unknown	unknown	unknown	activelyenf	unknown	couldbe	unknown	couldbe	unknown
6660976454	Minnesota	Midwest	citytown	Urban	Suburban	Rural	lessfourth	Yes	Yes	100to499	No	Zero	1to9	not	primary	primary	not	not	primary	not	primary	not	primary	not	secondary	secondary	not	not	secondary	not	not	not	not	not	secondary	not	not	not	not	varies	unknown	unknown	unknown	couldbe	couldbe	couldbe	unknown	unknown	unknown
6661000505	Minnesota	Midwest	neighdev	No	No	Rural	lessfourth	Yes	No	fewer99	No	Zero	10to19	not	not	secondary	not	secondary	not	secondary	secondary	primary	not	secondary	not	not	not	not	not	not	not	not	not	secondary	not	not	not	secondary	not	varies	couldbe	couldbe	couldbe	couldbe	couldbe	couldbe	couldbe	unknown	couldbe
6661406880	Minnesota	Midwest	regional	Urban	Suburban	Rural	lessfourth	Yes	No	fewer99	No	5to9	100orMore	secondary	secondary	secondary	not	not	not	not	not	secondary	not	not	secondary	secondary	not	not	secondary	secondary	secondary	not	not	secondary	not	not	not	not	not	yes	unknown	unknown	couldbe	activelyenf	activelyenf	couldbe	unknown	unknown	unknown
6677959856	Minnesota	Midwest	citytown	Urban	No	Rural	lessfourth	Yes	Shared	fewer99	No	5to9	10to19	secondary	secondary	secondary	secondary	not	not	secondary	not	not	not	not	secondary	primary	not	secondary	secondary	secondary	secondary	not	secondary	secondary	secondary	not	not	not	not	no	activelyenf	activelyenf	activelyenf	activelyenf	activelyenf	activelyenf	unknown	couldbe	unknown
6686954502	Minnesota	Midwest	citytown	Urban	Suburban	Rural	fourthhalf	Yes	No	fewer99	No	1to4	20to49	not	not	not	not	not	not	not	not	not	not	not	secondary	secondary	not	not	not	not	not	not	not	secondary	not	not	not	not	not	varies	NA	NA	NA	NA	NA	NA	NA	NA	NA
6687975452	Minnesota	Midwest	citytown	Urban	Suburban	Rural	fourthhalf	Yes	No	fewer99	No	Zero	1to9	secondary	secondary	secondary	secondary	secondary	primary	primary	primary	primary	primary	primary	secondary	primary	not	secondary	not	not	not	not	secondary	secondary	not	secondary	not	secondary	not	yes	unknown	unknown	unknown	activelyenf	unknown	unknown	unknown	unknown	unknown
6693273806	Minnesota	Midwest	citytown	Urban	Suburban	Rural	fourthhalf	Yes	No	fewer99	No	Zero	10to19	not	not	not	not	not	primary	not	primary	not	not	not	primary	primary	not	not	not	not	not	not	primary	primary	primary	not	not	not	not	yes	unknown	unknown	couldbe	activelyenf	activelyenf	unknown	activelyenf	NA	couldbe
6719907458	Minnesota	Midwest	state	Urban	Suburban	Rural	lessfourth	Yes	Yes	1000to2499	No	20orMore	100orMore	not	secondary	not	not	not	secondary	not	not	secondary	not	secondary	not	secondary	not	primary	secondary	secondary	secondary	not	secondary	secondary	not	not	not	secondary	not	yes	couldbe	activelyenf	couldbe	activelyenf	activelyenf	activelyenf	unknown	couldbe	unknown
6642526327	Mississippi	South	citytown	Urban	Suburban	Rural	threefourthmore	Yes	No	100to499	No	Zero	10to19	secondary	primary	primary	secondary	not	not	primary	not	secondary	not	not	secondary	primary	not	not	secondary	secondary	not	secondary	secondary	not	secondary	not	not	secondary	not	varies	activelyenf	couldbe	couldbe	unknown	couldbe	couldbe	unknown	unknown	unknown
6643363214	Missouri	Midwest	citytown	Urban	Suburban	No	lessfourth	Yes	Shared	fewer99	No	Zero	1to9	secondary	secondary	secondary	not	not	secondary	secondary	primary	primary	not	not	not	not	not	not	not	not	secondary	not	secondary	secondary	secondary	not	not	secondary	not	yes	NA	NA	NA	NA	NA	NA	NA	NA	NA
6643926713	Missouri	Midwest	citytown	No	No	Rural	halfthreefourth	Yes	No	100to499	No	Zero	1to9	secondary	primary	primary	secondary	not	primary	primary	secondary	secondary	secondary	not	not	not	not	not	secondary	secondary	secondary	secondary	secondary	primary	primary	not	not	primary	secondary	varies	couldbe	couldbe	couldbe	unknown	couldbe	couldbe	unknown	couldbe	unknown
6657674968	Missouri	Midwest	citytown	No	No	Rural	fourthhalf	Yes	No	100to499	No	Zero	1to9	secondary	secondary	secondary	not	not	secondary	secondary	not	not	primary	primary	secondary	secondary	not	not	secondary	primary	not	not	secondary	secondary	secondary	not	not	secondary	not	varies	couldbe	couldbe	unknown	activelyenf	activelyenf	activelyenf	unknown	couldbe	unknown
6677574551	Missouri	Midwest	citytown	Urban	Suburban	Rural	threefourthmore	Yes	No	100to499	No	Zero	20to49	secondary	primary	primary	primary	not	not	secondary	not	not	not	not	primary	primary	not	not	secondary	secondary	secondary	secondary	primary	primary	secondary	not	not	primary	not	no	couldbe	couldbe	couldbe	activelyenf	activelyenf	couldbe	couldbe	unknown	unknown
6683518008	Missouri	Midwest	regional	Urban	Suburban	No	fourthhalf	Yes	No	100to499	No	Zero	1to9	secondary	secondary	secondary	secondary	not	not	not	not	not	not	not	secondary	secondary	secondary	secondary	secondary	secondary	secondary	secondary	secondary	secondary	not	secondary	secondary	secondary	secondary	yes	activelyenf	activelyenf	activelyenf	couldbe	couldbe	unknown	unknown	activelyenf	activelyenf
6685729485	Missouri	Midwest	citytown	No	No	Rural	fourthhalf	Yes	Yes	fewer99	No	Zero	1to9	not	secondary	not	not	not	not	secondary	not	secondary	not	secondary	secondary	secondary	not	secondary	not	secondary	not	not	secondary	secondary	not	not	not	not	not	no	unknown	couldbe	couldbe	couldbe	couldbe	activelyenf	unknown	unknown	unknown
6686363992	Missouri	Midwest	citytown	Urban	Suburban	Rural	lessfourth	Yes	No	fewer99	No	Zero	100orMore	not	secondary	not	not	not	not	secondary	not	secondary	not	secondary	not	not	not	not	not	not	not	not	not	not	not	not	not	not	not	yes	unknown	unknown	unknown	activelyenf	activelyenf	unknown	unknown	unknown	unknown
6687071908	Missouri	Midwest	neighdev	No	Suburban	No	threefourthmore	No	No	fewer99	No	Zero	1to9	secondary	secondary	not	not	not	not	not	not	not	not	not	not	primary	not	not	not	not	not	not	secondary	not	not	not	not	secondary	not	no	activelyenf	activelyenf	activelyenf	activelyenf	activelyenf	couldbe	unknown	unknown	unknown
6718086036	Missouri	Midwest	state	Urban	Suburban	Rural	threefourthmore	Yes	Shared	500to999	No	Zero	20to49	not	secondary	secondary	secondary	primary	not	primary	not	not	not	not	secondary	secondary	not	not	primary	primary	not	secondary	secondary	secondary	secondary	not	not	secondary	secondary	varies	couldbe	couldbe	couldbe	NA	couldbe	couldbe	activelyenf	NA	NA
6679502267	Montana	West	citytown	Urban	Suburban	Rural	lessfourth	throughanother	Yes	fewer99	No	1to4	1to9	not	not	not	not	not	not	secondary	not	primary	not	primary	not	primary	not	not	not	not	not	not	not	secondary	not	not	not	not	not	varies	couldbe	couldbe	activelyenf	activelyenf	couldbe	activelyenf	unknown	activelyenf	unknown
6680001712	Montana	West	state	Urban	Suburban	Rural	threefourthmore	Yes	Yes	100to499	No	5to9	10to19	secondary	secondary	secondary	not	not	secondary	secondary	secondary	secondary	not	not	primary	primary	not	primary	primary	primary	not	secondary	secondary	secondary	not	not	not	secondary	not	no	unknown	unknown	unknown	unknown	couldbe	activelyenf	unknown	unknown	unknown
6724072719	Montana	West	citytown	No	No	Rural	fourthhalf	Yes	No	100to499	No	Zero	1to9	secondary	secondary	not	not	not	secondary	secondary	secondary	secondary	primary	primary	secondary	primary	secondary	secondary	secondary	secondary	secondary	not	not	secondary	secondary	not	not	secondary	not	no	couldbe	couldbe	couldbe	couldbe	couldbe	couldbe	unknown	couldbe	unknown
6644803949	Nebraska	Midwest	citytown	Urban	Suburban	Rural	fourthhalf	Yes	Yes	100to499	No	5to9	1to9	secondary	primary	secondary	not	not	not	not	not	not	not	not	primary	primary	primary	secondary	primary	primary	secondary	not	not	not	secondary	not	not	secondary	not	varies	couldbe	couldbe	couldbe	couldbe	couldbe	couldbe	unknown	unknown	unknown
6645582075	Nebraska	Midwest	citytown	No	No	Rural	halfthreefourth	Yes	Shared	500to999	No	Zero	10to19	secondary	primary	primary	secondary	secondary	primary	secondary	not	not	not	not	secondary	secondary	not	primary	secondary	secondary	not	secondary	primary	secondary	secondary	secondary	not	secondary	not	yes	unknown	couldbe	activelyenf	unknown	activelyenf	couldbe	unknown	activelyenf	unknown
6648920122	Nebraska	Midwest	citytown	No	Suburban	Rural	threefourthmore	No	No	100to499	No	Zero	1to9	primary	primary	secondary	not	not	not	not	not	not	not	not	not	secondary	not	not	not	not	not	not	secondary	not	not	not	not	not	not	unsure	unknown	unknown	unknown	couldbe	couldbe	couldbe	unknown	unknown	unknown
6712735973	Nebraska	Midwest	neighdev	No	Suburban	No	threefourthmore	throughanother	No	fewer99	No	Zero	10to19	primary	primary	secondary	not	not	not	not	not	not	not	not	not	secondary	not	not	not	not	not	not	not	not	not	not	not	not	not	unsure	unknown	unknown	unknown	unknown	unknown	unknown	unknown	unknown	unknown
6644782846	Nevada	West	citytown	Urban	Suburban	Rural	threefourthmore	Yes	No	2499to4999	No	Zero	50to99	not	primary	primary	secondary	not	primary	not	secondary	not	not	not	not	secondary	not	not	not	not	not	secondary	secondary	primary	secondary	secondary	not	primary	secondary	yes	NA	NA	NA	NA	NA	NA	NA	NA	NA
6646384617	Nevada	West	neighdev	No	Suburban	Rural	threefourthmore	No	No	100to499	No	Zero	1to9	primary	primary	not	not	not	not	not	not	not	not	not	not	not	primary	not	not	not	not	not	not	not	not	not	not	not	not	yes	NA	NA	NA	NA	NA	NA	NA	NA	NA
6679536972	Nevada	West	citytown	Urban	Suburban	No	threefourthmore	Yes	No	fewer99	No	Zero	1to9	primary	primary	secondary	secondary	not	secondary	secondary	secondary	secondary	not	not	not	secondary	not	not	not	not	not	not	secondary	secondary	not	not	not	secondary	not	yes	couldbe	activelyenf	couldbe	unknown	activelyenf	couldbe	unknown	unknown	unknown
6688260727	Nevada	West	state	Urban	Suburban	Rural	halfthreefourth	Yes	Yes	100to499	No	1to4	10to19	not	secondary	secondary	not	not	not	not	not	not	not	not	not	secondary	secondary	not	not	secondary	not	not	secondary	secondary	not	not	not	not	not	yes	NA	NA	NA	NA	NA	NA	NA	NA	NA
6723206671	Nevada	West	citytown	No	No	Rural	halfthreefourth	Yes	Yes	100to499	No	Zero	10to19	not	secondary	secondary	not	not	secondary	primary	primary	primary	not	not	secondary	primary	not	not	not	secondary	secondary	not	secondary	not	secondary	secondary	not	not	not	no	couldbe	couldbe	couldbe	couldbe	activelyenf	couldbe	unknown	unknown	unknown
6642559700	New Hampshire	Northeast	regional	No	Suburban	Rural	fourthhalf	No	No	500to999	No	Zero	1to9	secondary	primary	primary	not	not	primary	primary	primary	primary	not	not	secondary	primary	secondary	not	not	secondary	not	not	secondary	primary	not	not	not	secondary	not	varies	unknown	unknown	couldbe	couldbe	unknown	unknown	unknown	unknown	unknown
6643546275	New Hampshire	Northeast	citytown	Urban	Suburban	Rural	threefourthmore	Yes	No	100to499	No	Zero	10to19	primary	primary	secondary	not	not	secondary	secondary	secondary	secondary	not	not	secondary	secondary	secondary	not	not	secondary	not	not	secondary	primary	secondary	not	not	secondary	not	varies	couldbe	couldbe	unknown	couldbe	unknown	unknown	unknown	couldbe	couldbe
6679819222	New Hampshire	Northeast	citytown	No	Suburban	Rural	threefourthmore	Yes	Yes	100to499	No	Zero	1to9	secondary	primary	secondary	not	not	primary	not	not	not	not	not	primary	primary	not	primary	secondary	primary	not	not	secondary	secondary	not	not	not	not	not	no	unknown	unknown	couldbe	couldbe	unknown	couldbe	unknown	unknown	unknown
6722790198	New Hampshire	Northeast	citytown	Urban	Suburban	Rural	fourthhalf	Yes	Yes	100to499	No	1to4	1to9	not	primary	not	not	secondary	not	secondary	secondary	secondary	not	not	primary	primary	not	not	not	primary	secondary	not	secondary	secondary	not	not	not	not	not	varies	unknown	unknown	unknown	unknown	unknown	unknown	unknown	unknown	unknown
6723152777	New Hampshire	Northeast	regional	Urban	Suburban	No	lessfourth	Yes	Shared	100to499	No	1to4	20to49	not	not	not	not	not	primary	not	primary	primary	not	primary	not	not	not	not	not	not	not	not	not	not	not	not	not	not	not	unsure	unknown	unknown	unknown	unknown	unknown	unknown	unknown	unknown	unknown
6643401806	New Jersey	Northeast	citytown	No	Suburban	No	threefourthmore	Yes	No	fewer99	No	Zero	Zero	primary	primary	secondary	not	not	secondary	not	not	not	not	not	not	not	primary	not	not	not	not	not	not	not	secondary	not	not	not	not	yes	couldbe	couldbe	couldbe	unknown	couldbe	couldbe	couldbe	unknown	unknown
6644337668	New Jersey	Northeast	citytown	Urban	Suburban	Rural	lessfourth	Yes	No	100to499	No	Zero	50to99	not	secondary	secondary	not	not	secondary	secondary	secondary	secondary	not	not	secondary	secondary	not	not	not	not	not	not	secondary	not	not	not	not	not	not	varies	couldbe	activelyenf	couldbe	activelyenf	activelyenf	activelyenf	unknown	unknown	unknown
6647173305	New Jersey	Northeast	neighdev	No	No	Rural	lessfourth	No	No	fewer99	No	Zero	1to9	primary	primary	primary	not	not	not	not	not	not	not	not	not	not	not	not	not	not	not	not	not	secondary	not	not	not	not	not	unsure	unknown	unknown	unknown	unknown	unknown	unknown	unknown	unknown	unknown
6657753529	New Jersey	Northeast	citytown	No	Suburban	No	threefourthmore	No	No	100to499	No	Zero	1to9	primary	primary	not	not	not	not	not	not	not	not	not	secondary	secondary	not	not	not	not	not	not	primary	primary	primary	not	not	secondary	not	yes	couldbe	unknown	couldbe	couldbe	couldbe	couldbe	unknown	unknown	unknown
6679494051	New Jersey	Northeast	citytown	Urban	Suburban	No	fourthhalf	Yes	No	100to499	No	Zero	1to9	not	secondary	not	secondary	not	not	not	not	not	not	not	not	primary	not	not	not	not	not	not	secondary	secondary	secondary	not	secondary	secondary	not	varies	couldbe	couldbe	couldbe	couldbe	couldbe	activelyenf	unknown	unknown	unknown
6680039066	New Jersey	Northeast	neighdev	No	Suburban	Rural	halfthreefourth	Yes	No	fewer99	No	Zero	1to9	not	secondary	not	not	secondary	not	secondary	not	not	not	not	not	primary	not	not	not	not	not	not	secondary	secondary	not	not	not	secondary	not	varies	activelyenf	couldbe	NA	activelyenf	couldbe	couldbe	unknown	unknown	unknown
6691797959	New Jersey	Northeast	state	Urban	Suburban	Rural	fourthhalf	Yes	No	100to499	No	Zero	10to19	primary	primary	primary	secondary	secondary	secondary	secondary	secondary	secondary	not	not	primary	primary	not	not	not	secondary	primary	secondary	primary	primary	secondary	primary	not	primary	secondary	varies	couldbe	couldbe	couldbe	activelyenf	unknown	couldbe	unknown	unknown	unknown
6692403814	New Jersey	Northeast	citytown	No	Suburban	No	threefourthmore	Yes	No	100to499	No	Zero	1to9	secondary	primary	secondary	not	not	not	primary	secondary	secondary	not	not	secondary	primary	not	not	secondary	not	not	secondary	primary	secondary	not	not	not	primary	not	yes	NA	NA	NA	NA	NA	NA	NA	NA	NA
6717878669	New Jersey	Northeast	citytown	No	Suburban	No	threefourthmore	Yes	No	fewer99	No	Zero	1to9	primary	primary	secondary	secondary	not	not	not	not	not	not	not	primary	primary	primary	not	not	not	not	not	primary	secondary	secondary	not	not	primary	secondary	yes	couldbe	couldbe	activelyenf	couldbe	unknown	couldbe	couldbe	activelyenf	couldbe
6718944262	New Jersey	Northeast	citytown	No	No	Rural	fourthhalf	Yes	Yes	fewer99	No	10to19	100orMore	secondary	secondary	secondary	secondary	secondary	not	secondary	not	not	not	not	not	primary	not	secondary	not	secondary	not	not	secondary	secondary	not	not	not	secondary	not	varies	unknown	couldbe	couldbe	couldbe	couldbe	couldbe	unknown	unknown	unknown
6719123736	New Jersey	Northeast	citytown	Urban	Suburban	Rural	threefourthmore	Yes	No	100to499	No	Zero	1to9	secondary	secondary	not	not	not	not	not	not	not	not	not	not	primary	not	not	not	not	not	not	secondary	secondary	not	not	not	secondary	not	varies	couldbe	activelyenf	activelyenf	unknown	unknown	activelyenf	couldbe	couldbe	unknown
6722483229	New Jersey	Northeast	regional	Urban	Suburban	Rural	halfthreefourth	Yes	No	100to499	No	Zero	1to9	primary	primary	secondary	secondary	not	not	primary	not	primary	not	primary	primary	primary	secondary	not	not	not	secondary	secondary	secondary	secondary	not	not	not	primary	not	varies	activelyenf	unknown	couldbe	activelyenf	couldbe	couldbe	couldbe	unknown	unknown
6730548622	New Jersey	Northeast	citytown	No	Suburban	Rural	halfthreefourth	Yes	No	fewer99	No	1to4	1to9	not	primary	secondary	not	not	secondary	primary	secondary	secondary	not	not	not	secondary	not	not	not	not	not	not	secondary	secondary	secondary	not	not	not	not	no	couldbe	couldbe	couldbe	activelyenf	NA	couldbe	NA	NA	NA
6743613196	New Jersey	Northeast	state	Urban	Suburban	Rural	threefourthmore	Yes	Yes	15000to19999	No	20orMore	1to9	not	secondary	secondary	primary	secondary	primary	primary	primary	primary	not	primary	secondary	secondary	secondary	secondary	not	not	not	primary	primary	secondary	primary	secondary	not	secondary	secondary	varies	activelyenf	activelyenf	activelyenf	activelyenf	activelyenf	activelyenf	activelyenf	unknown	activelyenf
6744225523	New Jersey	Northeast	citytown	No	Suburban	No	threefourthmore	throughanother	No	fewer99	No	Zero	1to9	primary	primary	secondary	not	not	not	not	not	not	not	not	primary	primary	primary	not	not	not	primary	secondary	secondary	secondary	secondary	not	not	not	not	yes	NA	NA	NA	NA	NA	NA	NA	NA	NA
6752109094	New Jersey	Northeast	citytown	Urban	Suburban	Rural	threefourthmore	Yes	No	100to499	No	Zero	1to9	primary	primary	secondary	secondary	not	primary	primary	secondary	secondary	not	not	not	secondary	not	not	not	not	not	secondary	secondary	secondary	not	not	not	secondary	not	varies	couldbe	couldbe	couldbe	activelyenf	unknown	activelyenf	couldbe	unknown	unknown
6761281902	New Jersey	Northeast	state	Urban	No	No	halfthreefourth	Yes	No	100to499	No	Zero	1to9	not	secondary	secondary	not	not	not	not	not	not	not	not	primary	primary	not	not	primary	primary	primary	not	secondary	secondary	secondary	secondary	not	not	not	yes	couldbe	couldbe	couldbe	couldbe	couldbe	couldbe	couldbe	couldbe	unknown
6642003032	New Mexico	West	citytown	Urban	Suburban	Rural	threefourthmore	Yes	No	100to499	No	Zero	1to9	not	primary	secondary	secondary	not	primary	not	not	not	not	not	not	secondary	primary	not	not	not	not	secondary	secondary	secondary	secondary	not	not	secondary	not	yes	activelyenf	activelyenf	activelyenf	unknown	couldbe	activelyenf	activelyenf	unknown	couldbe
6678117216	New Mexico	West	citytown	Urban	No	No	halfthreefourth	Yes	Shared	100to499	No	Zero	20to49	secondary	secondary	secondary	not	not	secondary	secondary	secondary	secondary	secondary	secondary	primary	primary	not	not	not	not	not	not	secondary	primary	secondary	secondary	not	primary	not	no	unknown	couldbe	couldbe	activelyenf	couldbe	couldbe	couldbe	couldbe	couldbe
6682326887	New Mexico	West	citytown	Urban	Suburban	Rural	fourthhalf	Yes	Yes	100to499	No	Zero	1to9	not	secondary	secondary	secondary	not	not	primary	not	primary	not	secondary	not	not	not	not	not	not	not	secondary	secondary	secondary	secondary	not	not	secondary	not	no	couldbe	couldbe	couldbe	couldbe	activelyenf	activelyenf	activelyenf	couldbe	couldbe
6744037965	New Mexico	West	citytown	Urban	Suburban	Rural	halfthreefourth	Yes	Yes	500to999	No	Zero	1to9	not	secondary	primary	secondary	not	primary	not	primary	not	not	not	not	secondary	primary	primary	primary	primary	not	not	secondary	secondary	not	not	not	secondary	not	no	unknown	unknown	unknown	unknown	unknown	unknown	unknown	unknown	unknown
6642985182	New York	Northeast	neighdev	No	Suburban	No	lessfourth	No	No	fewer99	No	Zero	1to9	primary	primary	not	not	not	not	not	not	not	not	primary	not	not	not	not	not	not	not	not	not	not	not	not	not	not	not	yes	unknown	unknown	unknown	unknown	unknown	unknown	unknown	unknown	unknown
6643002901	New York	Northeast	citytown	No	Suburban	No	threefourthmore	No	No	100to499	No	Zero	1to9	primary	primary	not	not	not	not	primary	not	primary	not	not	secondary	primary	not	not	not	not	secondary	not	secondary	not	secondary	not	not	secondary	not	varies	couldbe	couldbe	couldbe	activelyenf	activelyenf	couldbe	couldbe	unknown	unknown
6643844135	New York	Northeast	citytown	Urban	Suburban	Rural	threefourthmore	Yes	Yes	1000to2499	No	Zero	100orMore	primary	primary	primary	primary	not	secondary	primary	secondary	secondary	secondary	secondary	secondary	secondary	not	not	secondary	secondary	not	secondary	primary	not	secondary	not	not	secondary	not	varies	couldbe	couldbe	unknown	activelyenf	unknown	couldbe	unknown	unknown	unknown
6643883358	New York	Northeast	neighdev	No	Suburban	No	threefourthmore	No	No	fewer99	No	Zero	1to9	primary	not	not	not	not	not	not	not	not	not	not	not	not	not	not	not	not	not	not	not	not	not	not	not	not	not	unsure	unknown	unknown	unknown	unknown	unknown	unknown	unknown	unknown	unknown
6643966848	New York	Northeast	citytown	No	Suburban	No	threefourthmore	Yes	No	100to499	No	Zero	1to9	not	primary	not	secondary	not	not	not	not	not	not	not	not	not	not	not	not	not	not	not	primary	secondary	not	not	not	secondary	not	yes	NA	NA	NA	NA	NA	NA	NA	NA	NA
6644327757	New York	Northeast	neighdev	Urban	No	No	threefourthmore	No	No	fewer99	No	Zero	1to9	primary	secondary	secondary	secondary	not	not	not	not	not	not	not	not	secondary	primary	not	secondary	secondary	not	secondary	primary	secondary	secondary	secondary	not	secondary	secondary	unsure	unknown	unknown	unknown	unknown	unknown	couldbe	unknown	unknown	unknown
6644545294	New York	Northeast	citytown	Urban	Suburban	Rural	halfthreefourth	Yes	No	100to499	No	Zero	1to9	not	primary	primary	primary	not	primary	primary	primary	primary	primary	primary	secondary	secondary	not	not	secondary	secondary	secondary	secondary	secondary	primary	secondary	primary	secondary	primary	secondary	no	NA	couldbe	NA	NA	couldbe	couldbe	NA	NA	NA
6644651420	New York	Northeast	citytown	Urban	No	No	threefourthmore	No	No	fewer99	No	Zero	1to9	primary	secondary	not	not	not	not	not	not	not	not	not	not	not	not	not	not	not	not	not	not	not	not	not	not	not	not	yes	couldbe	unknown	unknown	unknown	unknown	unknown	unknown	unknown	unknown
6645629529	New York	Northeast	citytown	Urban	No	No	threefourthmore	Yes	No	fewer99	No	Zero	1to9	secondary	primary	primary	secondary	not	not	not	not	not	not	not	not	secondary	not	not	not	not	not	not	secondary	secondary	not	not	not	secondary	not	yes	NA	NA	NA	NA	NA	NA	NA	NA	NA
6647846497	New York	Northeast	citytown	Urban	No	No	threefourthmore	Yes	No	fewer99	No	Zero	1to9	secondary	primary	secondary	not	not	primary	not	secondary	secondary	not	not	secondary	secondary	not	not	not	not	not	not	primary	primary	not	not	secondary	primary	not	yes	couldbe	couldbe	couldbe	unknown	unknown	unknown	NA	NA	NA
6651102965	New York	Northeast	citytown	No	Suburban	No	threefourthmore	Yes	Yes	500to999	No	1to4	20to49	secondary	primary	primary	primary	primary	primary	not	secondary	secondary	secondary	secondary	not	not	not	not	not	not	secondary	primary	primary	primary	primary	secondary	not	primary	secondary	varies	couldbe	unknown	couldbe	couldbe	couldbe	couldbe	couldbe	unknown	unknown
6654720851	New York	Northeast	citytown	Urban	No	No	threefourthmore	throughanother	No	100to499	No	Zero	20to49	primary	primary	primary	secondary	not	primary	not	not	not	not	not	secondary	secondary	not	not	not	not	not	not	secondary	secondary	secondary	not	not	primary	not	no	NA	NA	NA	couldbe	couldbe	NA	NA	NA	NA
6656780849	New York	Northeast	citytown	No	No	Rural	threefourthmore	Yes	No	1000to2499	No	Zero	1to9	not	not	not	not	not	not	primary	secondary	secondary	not	not	not	secondary	not	not	not	secondary	not	not	secondary	secondary	not	not	not	secondary	not	varies	couldbe	couldbe	unknown	unknown	unknown	couldbe	unknown	unknown	couldbe
6676944292	New York	Northeast	citytown	Urban	No	No	threefourthmore	Yes	No	500to999	No	Zero	1to9	primary	primary	primary	secondary	not	not	not	not	not	not	not	primary	primary	secondary	not	not	not	not	not	not	secondary	not	not	not	secondary	not	yes	NA	NA	NA	NA	NA	NA	NA	NA	NA
6677015489	New York	Northeast	neighdev	Urban	No	No	lessfourth	No	No	fewer99	No	Zero	Zero	not	secondary	not	not	not	secondary	not	secondary	not	not	not	not	secondary	not	secondary	not	not	not	not	secondary	secondary	not	not	not	secondary	not	yes	NA	NA	NA	NA	NA	NA	NA	NA	NA
6677145279	New York	Northeast	state	Urban	Suburban	Rural	threefourthmore	Yes	No	100to499	No	Zero	20to49	secondary	primary	primary	secondary	primary	not	secondary	not	not	not	not	primary	primary	secondary	not	not	secondary	not	secondary	primary	primary	secondary	not	not	primary	not	unsure	couldbe	unknown	unknown	activelyenf	unknown	couldbe	unknown	unknown	unknown
6677972888	New York	Northeast	citytown	Urban	Suburban	Rural	threefourthmore	No	No	100to499	No	Zero	10to19	secondary	primary	secondary	secondary	secondary	primary	secondary	not	secondary	primary	secondary	primary	primary	not	primary	secondary	primary	not	secondary	primary	primary	secondary	not	not	primary	not	yes	couldbe	couldbe	couldbe	couldbe	couldbe	couldbe	couldbe	couldbe	couldbe
6680375905	New York	Northeast	citytown	Urban	Suburban	Rural	fourthhalf	Yes	No	fewer99	No	Zero	10to19	secondary	secondary	not	not	not	primary	primary	primary	primary	primary	primary	secondary	secondary	not	not	not	not	not	not	not	not	not	not	not	not	not	varies	activelyenf	activelyenf	unknown	unknown	couldbe	unknown	unknown	unknown	unknown
6682609661	New York	Northeast	citytown	Urban	Suburban	Rural	threefourthmore	Yes	No	fewer99	No	Zero	10to19	secondary	secondary	secondary	secondary	not	not	secondary	not	not	not	not	secondary	primary	not	not	not	secondary	not	not	secondary	primary	not	not	not	secondary	not	unsure	couldbe	couldbe	unknown	activelyenf	couldbe	couldbe	unknown	unknown	unknown
6684085275	New York	Northeast	citytown	No	No	Rural	threefourthmore	Yes	No	100to499	No	Zero	1to9	primary	primary	primary	secondary	not	not	primary	not	primary	not	not	secondary	secondary	not	not	secondary	secondary	secondary	secondary	secondary	secondary	primary	secondary	not	secondary	not	yes	unknown	unknown	unknown	couldbe	activelyenf	couldbe	unknown	unknown	unknown
6686926393	New York	Northeast	citytown	No	No	Rural	halfthreefourth	Yes	Shared	100to499	No	Zero	20to49	secondary	primary	secondary	not	not	not	secondary	not	secondary	not	not	primary	primary	secondary	not	not	secondary	not	not	primary	primary	not	not	not	secondary	secondary	yes	unknown	couldbe	couldbe	couldbe	couldbe	couldbe	couldbe	couldbe	couldbe
6696105190	New York	Northeast	citytown	Urban	No	No	halfthreefourth	Yes	Yes	20000more	No	10to19	100orMore	secondary	secondary	primary	primary	not	not	not	not	not	not	not	secondary	secondary	not	not	secondary	secondary	secondary	primary	primary	primary	primary	secondary	not	primary	secondary	yes	NA	NA	NA	NA	NA	NA	NA	NA	NA
6717350188	New York	Northeast	citytown	Urban	Suburban	Rural	lessfourth	Yes	Yes	fewer99	No	5to9	1to9	not	not	not	not	not	not	primary	not	primary	not	primary	not	not	not	not	not	not	not	not	secondary	secondary	secondary	not	not	not	secondary	varies	unknown	activelyenf	unknown	unknown	couldbe	couldbe	couldbe	unknown	unknown
6718376457	New York	Northeast	citytown	No	Suburban	No	fourthhalf	Yes	Yes	100to499	No	1to4	1to9	secondary	secondary	secondary	secondary	primary	primary	primary	primary	primary	primary	primary	not	not	not	not	not	not	not	not	not	not	not	not	primary	primary	not	yes	couldbe	couldbe	couldbe	activelyenf	couldbe	couldbe	unknown	unknown	NA
6718862685	New York	Northeast	citytown	No	No	Rural	lessfourth	throughanother	Yes	100to499	No	1to4	1to9	not	secondary	not	not	not	not	secondary	not	not	not	not	not	not	not	primary	not	not	not	not	not	not	not	not	not	not	not	no	unknown	unknown	unknown	couldbe	unknown	unknown	unknown	unknown	unknown
6722564128	New York	Northeast	citytown	Urban	Suburban	Rural	fourthhalf	Yes	Yes	1000to2499	No	1to4	20to49	not	secondary	secondary	secondary	not	secondary	secondary	secondary	secondary	not	not	secondary	primary	primary	not	not	not	not	not	secondary	secondary	not	not	not	secondary	not	yes	NA	NA	NA	NA	NA	NA	NA	NA	NA
6725414541	New York	Northeast	citytown	No	Suburban	Rural	halfthreefourth	Yes	Yes	1000to2499	No	1to4	100orMore	primary	primary	primary	secondary	primary	primary	not	primary	not	not	not	not	primary	not	primary	not	secondary	not	secondary	secondary	secondary	secondary	secondary	not	secondary	not	yes	NA	NA	NA	NA	NA	NA	NA	NA	NA
6730352417	New York	Northeast	citytown	No	Suburban	Rural	halfthreefourth	Yes	No	100to499	No	Zero	1to9	not	secondary	secondary	not	not	secondary	secondary	secondary	secondary	not	not	primary	primary	not	not	not	secondary	not	not	secondary	secondary	secondary	not	not	not	not	varies	couldbe	couldbe	unknown	unknown	couldbe	couldbe	unknown	unknown	unknown
6731799021	New York	Northeast	citytown	Urban	Suburban	Rural	threefourthmore	Yes	No	fewer99	No	5to9	20to49	secondary	primary	primary	primary	primary	secondary	not	not	not	not	not	not	secondary	not	not	secondary	secondary	not	not	secondary	not	secondary	secondary	not	primary	not	unsure	unknown	unknown	unknown	unknown	unknown	unknown	unknown	unknown	unknown
6735973602	New York	Northeast	regional	Urban	Suburban	Rural	lessfourth	Yes	Yes	500to999	No	20orMore	100orMore	not	not	not	secondary	not	not	secondary	not	secondary	not	secondary	not	secondary	not	not	secondary	secondary	not	secondary	secondary	secondary	not	not	not	secondary	not	varies	NA	NA	NA	NA	NA	couldbe	NA	NA	NA
6746406671	New York	Northeast	state	Urban	Suburban	Rural	fourthhalf	Yes	Yes	500to999	No	10to19	20to49	secondary	secondary	secondary	secondary	primary	primary	primary	primary	primary	primary	primary	secondary	secondary	secondary	primary	secondary	secondary	secondary	primary	secondary	secondary	primary	not	not	secondary	not	yes	unknown	couldbe	unknown	activelyenf	unknown	unknown	unknown	unknown	unknown
6750880996	New York	Northeast	citytown	Urban	Suburban	Rural	lessfourth	Yes	No	500to999	No	10to19	20to49	not	not	not	not	not	primary	primary	primary	primary	not	primary	not	not	not	not	not	not	not	secondary	secondary	secondary	not	not	not	not	secondary	unsure	unknown	unknown	activelyenf	activelyenf	activelyenf	activelyenf	unknown	unknown	unknown
6756078948	New York	Northeast	citytown	No	Suburban	Rural	lessfourth	Yes	Yes	1000to2499	No	20orMore	10to19	secondary	secondary	secondary	secondary	primary	primary	not	not	not	not	not	not	primary	not	primary	not	secondary	not	not	secondary	not	not	not	not	secondary	not	yes	unknown	unknown	unknown	unknown	unknown	unknown	unknown	unknown	unknown
6644799584	North Carolina	South	state	No	Suburban	Rural	fourthhalf	Yes	No	100to499	No	Zero	1to9	primary	primary	secondary	secondary	not	primary	not	not	not	not	not	secondary	secondary	not	not	secondary	secondary	not	not	not	secondary	not	not	not	secondary	secondary	varies	couldbe	unknown	couldbe	couldbe	unknown	couldbe	unknown	unknown	unknown
6646473836	North Carolina	South	citytown	No	Suburban	Rural	fourthhalf	Yes	No	fewer99	No	Zero	10to19	secondary	secondary	secondary	not	not	not	primary	not	not	not	secondary	primary	primary	not	not	not	secondary	not	not	secondary	secondary	not	not	not	secondary	not	unsure	unknown	couldbe	couldbe	activelyenf	unknown	unknown	unknown	unknown	unknown
6650977960	North Carolina	South	state	Urban	Suburban	Rural	threefourthmore	Yes	No	500to999	No	Zero	1to9	secondary	secondary	not	secondary	not	not	primary	not	secondary	not	not	secondary	secondary	not	not	not	not	not	not	secondary	not	secondary	not	primary	secondary	not	varies	unknown	unknown	unknown	activelyenf	activelyenf	couldbe	unknown	unknown	unknown
6682707679	North Carolina	South	citytown	Urban	Suburban	Rural	fourthhalf	Yes	Yes	100to499	No	5to9	50to99	not	secondary	secondary	primary	secondary	primary	primary	primary	primary	primary	primary	not	secondary	not	secondary	secondary	secondary	not	secondary	secondary	secondary	secondary	not	secondary	secondary	not	varies	unknown	NA	couldbe	couldbe	couldbe	couldbe	unknown	unknown	unknown
6720024856	North Carolina	South	state	Urban	Suburban	Rural	fourthhalf	Yes	Yes	1000to2499	No	10to19	10to19	not	not	not	not	not	not	secondary	not	secondary	not	secondary	not	not	not	not	not	not	not	not	secondary	not	not	not	not	not	not	varies	NA	NA	NA	NA	NA	NA	NA	NA	NA
6722099538	North Carolina	South	citytown	Urban	Suburban	Rural	halfthreefourth	Yes	No	fewer99	No	Zero	1to9	not	primary	primary	primary	not	not	secondary	not	not	not	not	not	secondary	not	not	not	not	secondary	secondary	secondary	secondary	secondary	not	not	secondary	not	no	unknown	unknown	activelyenf	activelyenf	activelyenf	unknown	unknown	activelyenf	activelyenf
6722678575	North Carolina	South	citytown	No	Suburban	Rural	fourthhalf	Yes	Shared	2499to4999	No	1to4	Zero	not	primary	secondary	secondary	not	secondary	primary	secondary	secondary	secondary	secondary	not	secondary	not	not	not	not	not	not	primary	secondary	primary	secondary	not	secondary	not	no	couldbe	couldbe	couldbe	couldbe	couldbe	couldbe	NA	NA	NA
6725359688	North Carolina	South	citytown	No	No	Rural	lessfourth	Yes	No	fewer99	No	Zero	1to9	secondary	secondary	secondary	secondary	not	not	secondary	not	secondary	not	primary	secondary	secondary	secondary	not	not	secondary	not	not	secondary	secondary	secondary	not	not	secondary	not	varies	unknown	couldbe	couldbe	activelyenf	couldbe	couldbe	couldbe	couldbe	unknown
6725475292	North Carolina	South	citytown	No	Suburban	Rural	halfthreefourth	Yes	Yes	100to499	No	Zero	20to49	secondary	primary	primary	primary	not	primary	primary	primary	primary	primary	primary	secondary	primary	not	primary	secondary	secondary	primary	secondary	secondary	primary	secondary	secondary	secondary	primary	secondary	varies	couldbe	couldbe	activelyenf	activelyenf	couldbe	couldbe	couldbe	couldbe	couldbe
6726717027	North Dakota	Midwest	regional	Urban	Suburban	Rural	fourthhalf	Yes	Yes	fewer99	No	1to4	10to19	not	secondary	not	not	not	primary	primary	primary	primary	not	primary	not	not	not	not	not	not	not	not	not	primary	not	not	not	not	not	varies	unknown	unknown	unknown	unknown	unknown	unknown	unknown	unknown	unknown
6642701105	Ohio	Midwest	citytown	Urban	Suburban	Rural	halfthreefourth	Yes	Yes	1000to2499	No	Zero	20to49	secondary	secondary	primary	primary	primary	not	primary	not	primary	not	primary	secondary	secondary	not	not	not	secondary	not	not	primary	primary	primary	not	not	primary	not	no	couldbe	unknown	unknown	unknown	couldbe	couldbe	unknown	unknown	unknown
6642750369	Ohio	Midwest	state	Urban	Suburban	Rural	threefourthmore	No	No	fewer99	No	Zero	1to9	not	not	not	primary	not	not	not	not	not	not	not	not	not	not	not	not	not	not	not	primary	primary	secondary	primary	not	secondary	secondary	varies	couldbe	couldbe	couldbe	couldbe	couldbe	couldbe	couldbe	couldbe	couldbe
6646461921	Ohio	Midwest	citytown	Urban	Suburban	No	threefourthmore	throughanother	No	fewer99	No	Zero	1to9	primary	primary	secondary	secondary	not	not	secondary	not	not	not	not	secondary	primary	not	not	not	not	not	not	primary	secondary	primary	not	not	secondary	not	varies	couldbe	unknown	unknown	unknown	couldbe	couldbe	couldbe	unknown	unknown
6648434523	Ohio	Midwest	citytown	Urban	Suburban	Rural	fourthhalf	Yes	Yes	500to999	No	10to19	20to49	secondary	secondary	secondary	not	not	primary	primary	primary	primary	primary	primary	primary	primary	not	primary	primary	primary	not	primary	secondary	not	not	not	secondary	not	not	yes	activelyenf	activelyenf	unknown	activelyenf	activelyenf	activelyenf	unknown	unknown	unknown
6661025442	Ohio	Midwest	state	Urban	Suburban	Rural	threefourthmore	No	No	100to499	No	Zero	1to9	secondary	primary	not	not	not	not	not	not	not	not	not	primary	primary	secondary	secondary	not	not	secondary	not	primary	not	not	not	not	secondary	not	varies	couldbe	activelyenf	couldbe	activelyenf	activelyenf	unknown	couldbe	couldbe	couldbe
6680516213	Ohio	Midwest	citytown	Urban	Suburban	Rural	fourthhalf	No	No	fewer99	No	Zero	Zero	primary	not	not	not	primary	not	not	not	not	not	not	primary	primary	primary	not	not	primary	primary	not	secondary	secondary	not	not	not	not	not	unsure	unknown	unknown	activelyenf	unknown	activelyenf	activelyenf	unknown	unknown	unknown
6682660111	Ohio	Midwest	citytown	Urban	Suburban	No	threefourthmore	Yes	No	100to499	No	Zero	10to19	primary	primary	primary	primary	not	primary	secondary	secondary	secondary	not	not	secondary	primary	secondary	not	not	not	secondary	secondary	secondary	not	secondary	not	not	primary	secondary	varies	couldbe	unknown	unknown	unknown	activelyenf	activelyenf	unknown	unknown	unknown
6686387617	Ohio	Midwest	citytown	Urban	Suburban	No	threefourthmore	No	No	100to499	No	Zero	1to9	secondary	primary	primary	primary	not	not	primary	primary	not	not	not	secondary	secondary	not	primary	not	not	not	secondary	primary	secondary	secondary	not	not	primary	not	varies	couldbe	unknown	unknown	couldbe	couldbe	activelyenf	couldbe	unknown	unknown
6703189179	Ohio	Midwest	citytown	Urban	Suburban	Rural	threefourthmore	Yes	No	100to499	No	Zero	1to9	secondary	primary	secondary	primary	not	secondary	primary	secondary	primary	not	not	secondary	not	primary	secondary	not	not	secondary	secondary	primary	secondary	primary	not	secondary	secondary	secondary	no	couldbe	couldbe	unknown	couldbe	couldbe	couldbe	unknown	unknown	unknown
6720067787	Ohio	Midwest	citytown	No	Suburban	No	lessfourth	Yes	Yes	500to999	No	10to19	1to9	not	not	not	not	not	not	primary	not	primary	not	primary	not	not	not	not	not	not	not	not	not	not	not	not	not	not	not	unsure	unknown	unknown	unknown	unknown	unknown	unknown	unknown	unknown	unknown
6728482964	Ohio	Midwest	citytown	Urban	Suburban	Rural	threefourthmore	Yes	Yes	100to499	No	5to9	1to9	not	primary	secondary	not	primary	primary	primary	primary	primary	primary	primary	primary	primary	not	primary	not	primary	not	not	primary	not	not	not	not	secondary	not	yes	NA	NA	NA	NA	NA	NA	NA	NA	NA
6644681776	Oklahoma	South	citytown	No	Suburban	Rural	threefourthmore	Yes	No	100to499	No	Zero	1to9	secondary	primary	primary	not	not	primary	not	secondary	not	not	not	secondary	secondary	not	not	not	not	not	not	secondary	secondary	not	not	not	secondary	not	no	unknown	couldbe	unknown	activelyenf	activelyenf	activelyenf	unknown	unknown	unknown
6652653741	Oklahoma	South	citytown	Urban	Suburban	No	threefourthmore	throughanother	No	500to999	No	Zero	10to19	secondary	primary	primary	primary	not	primary	secondary	not	not	not	not	not	secondary	not	not	not	not	not	not	secondary	secondary	primary	secondary	not	primary	not	no	couldbe	couldbe	couldbe	activelyenf	couldbe	couldbe	NA	couldbe	NA
6677867611	Oklahoma	South	citytown	Urban	No	Rural	fourthhalf	Yes	No	100to499	No	Zero	1to9	secondary	primary	secondary	not	not	not	secondary	not	secondary	not	secondary	not	primary	secondary	primary	not	primary	not	not	primary	not	not	not	not	secondary	not	varies	unknown	couldbe	unknown	activelyenf	activelyenf	activelyenf	unknown	unknown	unknown
6685863213	Oklahoma	South	citytown	No	No	Rural	lessfourth	Yes	No	fewer99	No	Zero	1to9	secondary	secondary	not	not	not	not	secondary	not	secondary	not	secondary	secondary	secondary	not	not	not	secondary	not	not	secondary	not	not	not	not	secondary	not	no	couldbe	couldbe	couldbe	couldbe	couldbe	couldbe	couldbe	couldbe	couldbe
6719423936	Oklahoma	South	citytown	Urban	Suburban	Rural	lessfourth	Yes	Yes	1000to2499	No	20orMore	100orMore	not	secondary	primary	secondary	not	not	primary	not	primary	not	primary	not	not	not	primary	primary	primary	not	secondary	primary	secondary	secondary	not	not	secondary	not	varies	couldbe	couldbe	couldbe	activelyenf	activelyenf	activelyenf	couldbe	NA	NA
6719730186	Oklahoma	South	citytown	Urban	No	No	threefourthmore	Yes	No	fewer99	No	Zero	1to9	primary	primary	primary	secondary	not	primary	secondary	not	not	not	not	secondary	primary	not	not	primary	primary	secondary	secondary	secondary	not	not	not	not	primary	not	no	unknown	unknown	couldbe	activelyenf	couldbe	couldbe	unknown	unknown	unknown
6733971593	Oklahoma	South	state	Urban	Suburban	Rural	threefourthmore	Yes	Shared	1000to2499	Yes	1to4	100orMore	not	primary	primary	not	primary	primary	primary	not	not	not	not	not	secondary	not	not	secondary	secondary	not	secondary	primary	primary	secondary	not	not	primary	secondary	yes	unknown	unknown	unknown	unknown	couldbe	couldbe	unknown	couldbe	couldbe
6642450877	Oregon	West	citytown	Urban	Suburban	Rural	threefourthmore	No	No	fewer99	No	Zero	1to9	secondary	primary	secondary	not	not	not	not	not	not	not	not	secondary	secondary	secondary	primary	not	not	not	not	primary	primary	secondary	not	not	secondary	not	no	unknown	unknown	unknown	activelyenf	unknown	couldbe	unknown	unknown	unknown
6642867483	Oregon	West	neighdev	No	No	Rural	fourthhalf	No	No	100to499	No	Zero	1to9	primary	primary	secondary	not	not	not	not	not	not	not	not	primary	secondary	primary	not	not	secondary	secondary	secondary	secondary	primary	not	not	not	secondary	not	yes	NA	NA	NA	NA	NA	NA	NA	NA	NA
6677171243	Oregon	West	regional	Urban	Suburban	Rural	fourthhalf	Yes	No	100to499	No	5to9	1to9	secondary	not	not	not	not	not	not	not	secondary	secondary	secondary	secondary	secondary	primary	not	not	not	secondary	not	secondary	secondary	not	not	not	not	not	varies	unknown	unknown	activelyenf	activelyenf	unknown	activelyenf	unknown	unknown	unknown
6679490514	Oregon	West	citytown	Urban	Suburban	Rural	fourthhalf	Yes	No	100to499	No	Zero	1to9	secondary	secondary	secondary	not	not	not	not	not	not	not	not	secondary	primary	not	not	secondary	secondary	not	not	secondary	secondary	secondary	not	not	not	not	yes	NA	NA	NA	NA	NA	NA	NA	NA	NA
6680665162	Oregon	West	citytown	No	No	Rural	fourthhalf	Yes	No	100to499	No	Zero	20to49	secondary	secondary	secondary	secondary	not	primary	primary	primary	primary	primary	primary	secondary	secondary	not	not	not	not	secondary	not	secondary	secondary	secondary	not	secondary	secondary	not	yes	NA	NA	NA	NA	NA	NA	NA	NA	NA
6685685818	Oregon	West	citytown	No	Suburban	Rural	lessfourth	throughanother	Yes	100to499	No	5to9	50to99	not	not	not	not	not	not	not	not	not	not	not	secondary	secondary	not	secondary	secondary	secondary	not	not	secondary	not	not	not	not	not	not	no	unknown	unknown	unknown	unknown	unknown	unknown	unknown	unknown	unknown
6687161317	Oregon	West	neighdev	No	No	Rural	lessfourth	Yes	No	100to499	No	Zero	20to49	not	not	secondary	secondary	not	secondary	secondary	secondary	primary	not	not	not	not	not	not	not	secondary	not	secondary	secondary	secondary	not	not	not	secondary	not	no	NA	NA	NA	activelyenf	NA	activelyenf	NA	NA	NA
6723172379	Oregon	West	state	Urban	Suburban	Rural	fourthhalf	Yes	Yes	1000to2499	No	5to9	20to49	secondary	primary	primary	secondary	primary	primary	primary	primary	primary	not	primary	not	not	not	not	secondary	secondary	not	secondary	secondary	secondary	secondary	secondary	not	primary	secondary	no	couldbe	couldbe	couldbe	activelyenf	unknown	unknown	unknown	unknown	unknown
6726875877	Oregon	West	citytown	Urban	Suburban	Rural	halfthreefourth	Yes	Yes	100to499	No	Zero	1to9	primary	primary	primary	not	not	secondary	secondary	not	secondary	not	not	primary	primary	secondary	not	not	not	not	not	not	secondary	not	not	not	not	not	yes	unknown	unknown	couldbe	unknown	unknown	unknown	unknown	unknown	unknown
6748331965	Oregon	West	regional	No	No	Rural	threefourthmore	Yes	Shared	fewer99	No	Zero	20to49	secondary	primary	secondary	not	primary	primary	not	not	not	secondary	secondary	secondary	secondary	not	secondary	secondary	secondary	not	secondary	secondary	secondary	not	primary	not	secondary	not	no	unknown	unknown	couldbe	activelyenf	couldbe	couldbe	unknown	unknown	unknown
6763397291	Oregon	West	regional	Urban	Suburban	Rural	threefourthmore	Yes	Yes	2499to4999	No	10to19	100orMore	not	not	not	not	primary	primary	not	not	secondary	not	secondary	not	not	not	not	not	not	not	not	primary	secondary	not	secondary	not	primary	not	yes	NA	NA	NA	NA	NA	NA	NA	NA	NA
6642482649	Pennsylvania	Northeast	citytown	Urban	Suburban	Rural	halfthreefourth	Yes	No	500to999	No	Zero	20to49	secondary	primary	not	not	not	not	primary	not	secondary	not	not	not	not	not	not	not	not	not	not	secondary	not	secondary	not	not	not	secondary	yes	NA	NA	NA	NA	NA	NA	NA	NA	NA
6642774710	Pennsylvania	Northeast	neighdev	No	Suburban	No	threefourthmore	No	No	fewer99	No	Zero	1to9	primary	primary	not	not	not	not	not	not	not	not	not	secondary	secondary	secondary	not	not	not	not	not	primary	primary	primary	not	not	primary	not	yes	NA	NA	NA	NA	NA	NA	NA	NA	NA
6643514408	Pennsylvania	Northeast	citytown	Urban	No	No	threefourthmore	No	No	2499to4999	No	Zero	100orMore	primary	primary	secondary	secondary	not	primary	secondary	not	secondary	secondary	secondary	secondary	secondary	not	not	not	not	not	not	secondary	primary	not	not	not	secondary	not	yes	unknown	couldbe	couldbe	unknown	couldbe	couldbe	couldbe	couldbe	couldbe
6643872893	Pennsylvania	Northeast	citytown	Urban	Suburban	Rural	threefourthmore	Yes	Yes	1000to2499	No	20orMore	100orMore	not	primary	primary	secondary	primary	primary	primary	primary	primary	secondary	secondary	secondary	secondary	not	secondary	primary	primary	not	secondary	secondary	secondary	secondary	not	not	secondary	not	varies	activelyenf	couldbe	couldbe	activelyenf	activelyenf	activelyenf	couldbe	couldbe	couldbe
6646334035	Pennsylvania	Northeast	citytown	Urban	Suburban	Rural	threefourthmore	Yes	No	100to499	No	Zero	20to49	secondary	primary	secondary	secondary	not	primary	primary	primary	primary	not	not	secondary	secondary	not	not	not	not	not	not	secondary	secondary	secondary	not	not	secondary	not	yes	unknown	unknown	unknown	activelyenf	unknown	couldbe	unknown	unknown	unknown
6646808724	Pennsylvania	Northeast	regional	Urban	Suburban	Rural	threefourthmore	No	No	100to499	No	Zero	Zero	primary	primary	secondary	secondary	not	not	not	not	not	not	not	primary	primary	primary	not	not	secondary	secondary	secondary	primary	primary	not	secondary	not	secondary	not	varies	couldbe	couldbe	unknown	unknown	couldbe	couldbe	unknown	unknown	unknown
6648651379	Pennsylvania	Northeast	neighdev	No	No	Rural	threefourthmore	No	No	fewer99	No	Zero	1to9	primary	primary	secondary	not	not	not	not	not	not	not	not	primary	primary	primary	not	secondary	primary	primary	not	primary	secondary	primary	not	not	secondary	not	yes	couldbe	unknown	activelyenf	unknown	unknown	activelyenf	unknown	unknown	unknown
6679579599	Pennsylvania	Northeast	citytown	Urban	Suburban	Rural	halfthreefourth	Yes	No	100to499	No	Zero	1to9	primary	primary	not	not	not	not	not	not	not	not	not	secondary	secondary	not	not	not	secondary	not	not	not	not	not	not	not	secondary	not	no	couldbe	unknown	couldbe	unknown	unknown	couldbe	unknown	unknown	unknown
6679665728	Pennsylvania	Northeast	regional	Urban	Suburban	Rural	halfthreefourth	Yes	No	100to499	No	Zero	1to9	secondary	primary	primary	primary	secondary	primary	primary	secondary	secondary	not	not	secondary	not	not	not	secondary	secondary	secondary	not	secondary	secondary	not	not	not	secondary	not	no	unknown	activelyenf	couldbe	couldbe	couldbe	couldbe	unknown	unknown	unknown
6679878506	Pennsylvania	Northeast	citytown	No	Suburban	Rural	halfthreefourth	Yes	No	100to499	No	Zero	10to19	secondary	secondary	secondary	not	secondary	not	secondary	not	secondary	not	not	secondary	primary	secondary	secondary	not	not	secondary	not	secondary	secondary	not	not	not	secondary	not	yes	NA	NA	NA	NA	NA	NA	NA	NA	NA
6680635905	Pennsylvania	Northeast	citytown	Urban	Suburban	Rural	lessfourth	Yes	No	fewer99	No	Zero	10to19	secondary	secondary	not	not	not	not	secondary	not	secondary	not	primary	secondary	secondary	not	not	not	not	not	not	secondary	secondary	not	not	not	not	not	yes	unknown	unknown	activelyenf	activelyenf	activelyenf	activelyenf	unknown	unknown	unknown
6682196057	Pennsylvania	Northeast	citytown	Urban	No	No	fourthhalf	Yes	No	100to499	No	Zero	1to9	secondary	secondary	secondary	not	not	not	not	not	not	not	not	not	primary	not	secondary	not	not	not	not	secondary	secondary	not	not	not	secondary	not	yes	unknown	unknown	unknown	unknown	unknown	unknown	unknown	unknown	unknown
6682421594	Pennsylvania	Northeast	citytown	No	Suburban	Rural	threefourthmore	Yes	No	500to999	No	Zero	1to9	secondary	primary	secondary	not	not	primary	primary	secondary	primary	not	not	secondary	primary	not	not	not	primary	not	not	secondary	secondary	not	not	not	not	not	yes	unknown	unknown	unknown	unknown	unknown	unknown	unknown	unknown	unknown
6684887415	Pennsylvania	Northeast	citytown	Urban	Suburban	Rural	threefourthmore	Yes	Yes	5000to9999	No	5to9	20to49	not	secondary	secondary	secondary	primary	secondary	primary	secondary	primary	secondary	primary	primary	primary	primary	not	not	secondary	secondary	primary	secondary	primary	secondary	not	not	primary	primary	unsure	unknown	unknown	unknown	unknown	unknown	unknown	unknown	unknown	unknown
6685623294	Pennsylvania	Northeast	citytown	No	Suburban	Rural	threefourthmore	Yes	Yes	100to499	No	Zero	10to19	secondary	primary	primary	not	not	not	primary	not	secondary	not	not	secondary	secondary	secondary	secondary	not	not	secondary	not	secondary	secondary	not	not	not	not	not	yes	NA	NA	NA	NA	NA	NA	NA	NA	NA
6693012624	Pennsylvania	Northeast	neighdev	Urban	No	No	threefourthmore	No	No	fewer99	No	Zero	1to9	primary	primary	secondary	not	not	not	not	not	not	not	not	secondary	primary	not	not	not	not	not	not	secondary	not	not	not	not	secondary	not	yes	NA	NA	NA	NA	NA	NA	NA	NA	NA
6693544811	Pennsylvania	Northeast	neighdev	Urban	No	No	threefourthmore	No	No	fewer99	No	Zero	1to9	primary	primary	secondary	not	not	not	not	not	not	not	not	not	not	primary	not	not	not	not	not	not	not	not	not	not	not	not	yes	unknown	unknown	NA	NA	NA	NA	NA	NA	unknown
6693659675	Pennsylvania	Northeast	neighdev	Urban	No	No	threefourthmore	No	No	fewer99	No	Zero	1to9	primary	secondary	not	not	not	not	not	not	not	not	not	not	not	not	not	not	not	not	not	not	not	not	not	not	not	not	yes	unknown	unknown	unknown	unknown	unknown	unknown	unknown	unknown	unknown
6702816470	Pennsylvania	Northeast	regional	Urban	No	No	halfthreefourth	Yes	No	100to499	No	Zero	10to19	primary	primary	secondary	not	not	primary	not	not	not	not	not	primary	primary	not	not	not	not	not	not	not	not	not	not	not	not	not	yes	NA	NA	NA	NA	NA	NA	NA	NA	NA
6718315240	Pennsylvania	Northeast	citytown	Urban	Suburban	Rural	threefourthmore	Yes	Yes	1000to2499	No	Zero	100orMore	secondary	primary	primary	secondary	primary	secondary	primary	not	primary	not	secondary	primary	primary	not	not	not	secondary	not	secondary	secondary	secondary	not	not	not	primary	not	varies	couldbe	couldbe	couldbe	unknown	couldbe	couldbe	activelyenf	unknown	unknown
6718865359	Pennsylvania	Northeast	citytown	Urban	Suburban	Rural	halfthreefourth	Yes	Yes	5000to9999	No	20orMore	10to19	not	primary	secondary	primary	primary	not	primary	not	primary	not	primary	not	not	not	not	primary	primary	secondary	primary	primary	primary	secondary	secondary	primary	primary	not	varies	couldbe	couldbe	couldbe	couldbe	couldbe	couldbe	unknown	unknown	unknown
6725435545	Pennsylvania	Northeast	citytown	No	No	Rural	halfthreefourth	Yes	Yes	100to499	No	Zero	1to9	not	primary	primary	not	not	secondary	primary	not	primary	not	primary	primary	primary	secondary	primary	primary	primary	primary	not	primary	primary	not	not	not	primary	not	yes	activelyenf	couldbe	couldbe	unknown	unknown	activelyenf	couldbe	couldbe	couldbe
6725615024	Pennsylvania	Northeast	citytown	Urban	Suburban	Rural	threefourthmore	Yes	No	500to999	No	Zero	1to9	not	not	not	secondary	not	not	primary	not	not	not	not	not	not	not	not	not	secondary	not	secondary	primary	secondary	not	not	not	primary	not	varies	couldbe	couldbe	unknown	couldbe	unknown	couldbe	unknown	unknown	unknown
6729040343	Pennsylvania	Northeast	citytown	Urban	Suburban	Rural	halfthreefourth	Yes	No	100to499	No	Zero	10to19	not	secondary	not	secondary	not	not	primary	not	primary	not	secondary	not	not	not	not	not	not	not	not	not	secondary	not	not	not	secondary	not	varies	couldbe	couldbe	unknown	unknown	couldbe	couldbe	unknown	unknown	unknown
6735912810	Pennsylvania	Northeast	citytown	Urban	Suburban	No	lessfourth	Yes	Yes	100to499	No	10to19	1to9	not	not	not	not	not	secondary	secondary	not	primary	primary	secondary	not	not	not	secondary	not	not	not	not	not	not	not	not	not	not	not	no	unknown	unknown	activelyenf	activelyenf	couldbe	couldbe	unknown	unknown	unknown
6686199776	Rhode Island	Northeast	state	Urban	Suburban	Rural	halfthreefourth	Yes	No	100to499	No	Zero	20to49	not	secondary	not	not	not	not	not	not	not	not	not	primary	primary	secondary	not	not	secondary	not	secondary	primary	primary	not	not	not	secondary	not	varies	couldbe	couldbe	couldbe	activelyenf	couldbe	couldbe	unknown	couldbe	unknown
6696407084	Rhode Island	Northeast	state	Urban	Suburban	Rural	threefourthmore	Yes	No	2499to4999	No	Zero	20to49	primary	primary	primary	not	not	secondary	primary	not	not	not	not	secondary	secondary	not	not	secondary	secondary	not	not	secondary	not	primary	primary	secondary	secondary	secondary	yes	unknown	couldbe	couldbe	activelyenf	couldbe	activelyenf	couldbe	couldbe	couldbe
6642780795	South Carolina	South	neighdev	No	No	Rural	halfthreefourth	No	No	fewer99	No	Zero	1to9	not	secondary	not	not	not	not	not	not	not	not	not	primary	primary	secondary	not	not	not	not	not	not	not	not	not	not	not	not	yes	unknown	couldbe	unknown	unknown	unknown	couldbe	unknown	unknown	unknown
6642925264	South Carolina	South	citytown	No	No	Rural	threefourthmore	Yes	No	500to999	No	Zero	1to9	secondary	primary	secondary	secondary	not	primary	primary	primary	primary	primary	primary	primary	primary	not	not	not	secondary	not	secondary	primary	secondary	secondary	not	not	secondary	not	yes	NA	NA	NA	NA	NA	NA	NA	NA	NA
6646990247	South Carolina	South	neighdev	No	Suburban	No	halfthreefourth	No	No	fewer99	No	Zero	Zero	primary	primary	not	not	primary	not	not	not	not	not	not	not	secondary	primary	not	not	not	not	not	not	not	not	not	not	not	not	unsure	NA	NA	NA	NA	NA	NA	NA	NA	NA
6648698438	South Carolina	South	regional	Urban	Suburban	Rural	lessfourth	No	No	fewer99	No	Zero	1to9	secondary	secondary	secondary	not	not	not	not	secondary	not	not	not	secondary	secondary	primary	secondary	not	not	secondary	secondary	primary	primary	primary	not	not	not	not	varies	couldbe	activelyenf	unknown	activelyenf	activelyenf	activelyenf	unknown	unknown	unknown
6648882565	South Carolina	South	citytown	Urban	Suburban	Rural	threefourthmore	Yes	No	1000to2499	No	Zero	10to19	secondary	primary	secondary	secondary	not	not	primary	secondary	primary	not	not	secondary	primary	not	primary	secondary	secondary	not	not	primary	primary	secondary	not	not	secondary	not	yes	NA	NA	NA	NA	NA	NA	NA	NA	NA
6679508002	South Carolina	South	state	No	Suburban	Rural	lessfourth	Yes	No	100to499	No	Zero	50to99	not	not	not	not	not	secondary	secondary	secondary	secondary	secondary	secondary	not	secondary	not	secondary	not	not	not	not	not	not	not	not	not	not	not	varies	couldbe	activelyenf	couldbe	activelyenf	couldbe	activelyenf	couldbe	couldbe	couldbe
6686936050	South Carolina	South	citytown	Urban	Suburban	Rural	fourthhalf	Yes	No	fewer99	No	Zero	1to9	secondary	primary	secondary	not	not	secondary	primary	not	primary	secondary	primary	secondary	primary	secondary	primary	secondary	secondary	primary	not	primary	not	secondary	not	primary	secondary	not	yes	unknown	unknown	couldbe	couldbe	unknown	couldbe	unknown	unknown	unknown
6696118148	South Carolina	South	citytown	Urban	Suburban	Rural	halfthreefourth	No	Yes	10000to14999	No	5to9	20to49	not	primary	not	not	not	not	primary	not	secondary	not	not	not	not	not	secondary	not	not	not	not	not	not	not	not	not	not	not	varies	activelyenf	activelyenf	activelyenf	activelyenf	couldbe	activelyenf	couldbe	couldbe	couldbe
6723657408	South Carolina	South	citytown	No	Suburban	Rural	halfthreefourth	Yes	No	fewer99	No	Zero	1to9	secondary	primary	primary	not	not	not	not	not	not	not	not	not	secondary	not	secondary	secondary	secondary	not	secondary	secondary	secondary	secondary	secondary	not	secondary	secondary	yes	NA	NA	NA	NA	NA	NA	NA	NA	NA
6728430414	South Carolina	South	citytown	Urban	Suburban	Rural	fourthhalf	Yes	No	100to499	No	Zero	10to19	secondary	secondary	secondary	not	not	not	primary	not	secondary	not	not	not	not	not	not	not	not	not	not	secondary	secondary	primary	secondary	not	secondary	not	NA	activelyenf	couldbe	unknown	unknown	unknown	activelyenf	unknown	unknown	unknown
6729259124	South Carolina	South	citytown	Urban	Suburban	Rural	threefourthmore	Yes	Yes	100to499	No	Zero	1to9	secondary	primary	not	not	not	secondary	primary	secondary	secondary	not	not	not	not	not	primary	secondary	secondary	not	secondary	secondary	secondary	secondary	not	not	not	not	yes	NA	NA	NA	NA	NA	NA	NA	NA	NA
6722678731	South Dakota	Midwest	regional	Urban	Suburban	Rural	fourthhalf	Yes	No	500to999	No	Zero	10to19	primary	primary	not	not	not	secondary	primary	secondary	not	not	not	primary	primary	not	not	not	primary	primary	not	secondary	secondary	not	not	not	primary	not	varies	couldbe	couldbe	couldbe	unknown	couldbe	couldbe	unknown	couldbe	couldbe
6642316501	Tennessee	South	citytown	Urban	Suburban	Rural	threefourthmore	Yes	Yes	100to499	No	Zero	1to9	not	primary	primary	secondary	not	primary	secondary	secondary	secondary	secondary	secondary	secondary	secondary	not	secondary	secondary	secondary	secondary	secondary	secondary	secondary	secondary	not	not	secondary	not	no	NA	NA	NA	NA	NA	NA	NA	NA	NA
6642665157	Tennessee	South	citytown	No	Suburban	Rural	fourthhalf	Yes	Shared	100to499	No	Zero	1to9	secondary	primary	primary	not	not	primary	secondary	not	not	not	primary	secondary	primary	not	not	not	primary	not	not	secondary	secondary	not	not	not	not	not	no	unknown	unknown	couldbe	activelyenf	unknown	activelyenf	unknown	unknown	unknown
6643308183	Tennessee	South	regional	Urban	Suburban	Rural	threefourthmore	Yes	Shared	fewer99	No	Zero	10to19	secondary	primary	primary	secondary	not	primary	primary	primary	primary	primary	primary	secondary	secondary	not	not	secondary	secondary	secondary	secondary	secondary	secondary	secondary	not	not	secondary	not	varies	unknown	unknown	unknown	activelyenf	couldbe	unknown	couldbe	couldbe	couldbe
6643760212	Tennessee	South	neighdev	No	No	Rural	threefourthmore	No	No	fewer99	No	Zero	1to9	primary	secondary	not	not	not	not	not	not	not	not	not	not	not	not	not	not	not	not	not	not	not	not	not	not	not	not	no	unknown	unknown	unknown	unknown	unknown	couldbe	unknown	unknown	unknown
6645128741	Tennessee	South	citytown	Urban	Suburban	Rural	fourthhalf	Yes	Yes	1000to2499	No	1to4	1to9	secondary	primary	secondary	secondary	secondary	primary	primary	primary	primary	primary	primary	not	not	not	secondary	secondary	secondary	secondary	secondary	primary	secondary	secondary	secondary	not	primary	not	yes	unknown	unknown	unknown	couldbe	couldbe	unknown	unknown	couldbe	unknown
6648637509	Tennessee	South	citytown	No	Suburban	Rural	lessfourth	Yes	Yes	fewer99	No	Zero	1to9	not	not	secondary	not	secondary	not	secondary	primary	primary	not	secondary	secondary	not	not	not	not	secondary	not	secondary	secondary	secondary	not	not	secondary	secondary	not	yes	NA	NA	NA	NA	NA	NA	NA	NA	NA
6664918669	Tennessee	South	citytown	Urban	Suburban	Rural	lessfourth	Yes	Yes	2499to4999	No	1to4	10to19	not	secondary	primary	primary	secondary	primary	secondary	primary	secondary	not	secondary	not	not	not	not	secondary	secondary	not	not	secondary	secondary	not	not	not	primary	not	no	NA	couldbe	NA	NA	couldbe	NA	NA	NA	NA
6723362141	Tennessee	South	citytown	No	No	Rural	fourthhalf	Yes	No	100to499	No	Zero	1to9	not	secondary	secondary	secondary	not	not	primary	not	primary	not	not	not	not	not	not	not	secondary	not	secondary	primary	secondary	not	not	primary	primary	not	yes	NA	NA	NA	NA	NA	NA	NA	NA	NA
6724711615	Tennessee	South	citytown	No	No	Rural	halfthreefourth	Yes	Shared	500to999	No	Zero	1to9	not	secondary	secondary	not	not	secondary	primary	secondary	primary	primary	primary	secondary	secondary	not	secondary	secondary	secondary	not	not	not	secondary	not	not	not	secondary	secondary	no	NA	NA	NA	NA	NA	NA	NA	NA	NA
6734144834	Tennessee	South	citytown	Urban	Suburban	Rural	fourthhalf	Yes	No	fewer99	No	Zero	1to9	not	primary	secondary	secondary	not	not	primary	not	primary	not	not	not	not	not	not	not	not	not	secondary	secondary	secondary	secondary	not	secondary	secondary	not	unsure	unknown	unknown	unknown	unknown	unknown	unknown	unknown	unknown	unknown
6642185327	Texas	South	citytown	No	Suburban	No	threefourthmore	Yes	No	fewer99	No	Zero	1to9	not	secondary	secondary	primary	not	not	secondary	not	secondary	not	not	secondary	secondary	not	not	not	not	not	not	primary	secondary	primary	not	not	primary	not	no	couldbe	couldbe	unknown	activelyenf	couldbe	couldbe	unknown	unknown	unknown
6642745572	Texas	South	neighdev	Urban	No	No	threefourthmore	No	No	fewer99	No	Zero	1to9	primary	secondary	secondary	not	not	not	not	not	not	not	not	secondary	secondary	secondary	not	not	not	not	not	not	not	not	not	not	not	not	yes	NA	NA	NA	NA	NA	NA	couldbe	NA	NA
6642920355	Texas	South	citytown	Urban	Suburban	Rural	threefourthmore	No	No	100to499	No	Zero	10to19	secondary	primary	secondary	secondary	not	not	not	not	not	not	not	primary	primary	not	not	not	not	secondary	not	primary	secondary	secondary	not	not	secondary	not	no	couldbe	activelyenf	activelyenf	activelyenf	activelyenf	activelyenf	unknown	unknown	unknown
6642955151	Texas	South	citytown	Urban	Suburban	Rural	halfthreefourth	Yes	No	100to499	No	Zero	1to9	secondary	primary	primary	secondary	not	secondary	primary	secondary	secondary	secondary	secondary	primary	primary	not	not	secondary	primary	secondary	secondary	primary	primary	secondary	secondary	not	primary	not	no	unknown	couldbe	unknown	couldbe	couldbe	activelyenf	unknown	unknown	unknown
6643101354	Texas	South	citytown	Urban	Suburban	Rural	lessfourth	Yes	No	fewer99	No	Zero	20to49	secondary	secondary	secondary	not	not	not	not	not	not	not	not	secondary	primary	not	not	not	secondary	not	not	secondary	primary	not	not	not	not	not	varies	unknown	unknown	couldbe	activelyenf	couldbe	NA	unknown	unknown	unknown
6643624787	Texas	South	citytown	No	Suburban	No	threefourthmore	No	No	fewer99	No	Zero	1to9	primary	primary	secondary	not	not	not	not	not	not	not	not	secondary	secondary	not	not	not	secondary	secondary	not	not	secondary	secondary	not	not	secondary	not	unsure	unknown	couldbe	couldbe	activelyenf	couldbe	couldbe	couldbe	couldbe	couldbe
6643645983	Texas	South	neighdev	Urban	No	No	threefourthmore	No	No	fewer99	No	Zero	1to9	primary	primary	not	secondary	not	not	not	not	not	not	not	secondary	secondary	not	not	not	not	not	secondary	primary	secondary	not	not	not	secondary	not	yes	unknown	unknown	couldbe	unknown	couldbe	unknown	couldbe	unknown	unknown
6644935333	Texas	South	neighdev	Urban	No	No	threefourthmore	throughanother	Shared	fewer99	No	Zero	1to9	primary	primary	not	not	not	primary	not	secondary	secondary	not	not	secondary	primary	not	not	not	not	not	secondary	secondary	secondary	secondary	not	not	secondary	not	yes	NA	NA	NA	NA	NA	NA	NA	NA	NA
6645601446	Texas	South	neighdev	Urban	Suburban	Rural	threefourthmore	No	No	fewer99	No	Zero	1to9	primary	primary	secondary	secondary	not	not	not	not	not	not	not	primary	primary	primary	not	not	not	not	primary	primary	not	primary	not	not	primary	secondary	yes	couldbe	unknown	activelyenf	activelyenf	activelyenf	activelyenf	unknown	activelyenf	unknown
6648014256	Texas	South	citytown	Urban	Suburban	Rural	fourthhalf	Yes	Shared	fewer99	No	5to9	20to49	not	not	not	not	not	not	not	not	not	not	not	not	not	not	not	not	not	not	not	secondary	secondary	secondary	not	secondary	secondary	not	no	couldbe	unknown	couldbe	activelyenf	couldbe	activelyenf	unknown	unknown	couldbe
6648634573	Texas	South	citytown	No	Suburban	No	threefourthmore	No	No	fewer99	No	Zero	1to9	primary	primary	primary	not	not	not	not	not	not	not	not	primary	primary	not	not	primary	primary	not	not	not	not	primary	not	not	not	not	no	couldbe	couldbe	couldbe	couldbe	couldbe	couldbe	unknown	unknown	unknown
6651672551	Texas	South	citytown	Urban	No	No	threefourthmore	No	No	100to499	No	Zero	1to9	primary	primary	secondary	not	secondary	secondary	secondary	secondary	secondary	not	not	secondary	primary	not	not	secondary	primary	secondary	secondary	primary	secondary	primary	not	not	primary	not	yes	NA	NA	NA	NA	NA	couldbe	couldbe	couldbe	NA
6655345351	Texas	South	citytown	Urban	Suburban	Rural	fourthhalf	Yes	Yes	500to999	No	1to4	1to9	secondary	primary	primary	secondary	not	primary	secondary	secondary	primary	not	not	not	secondary	not	primary	secondary	secondary	secondary	secondary	primary	not	primary	primary	not	primary	not	yes	NA	NA	NA	NA	NA	NA	NA	NA	NA
6657101989	Texas	South	citytown	No	No	Rural	threefourthmore	throughanother	No	100to499	No	Zero	1to9	primary	primary	primary	not	not	not	not	not	not	not	not	secondary	secondary	not	not	not	not	secondary	not	secondary	secondary	secondary	not	not	secondary	secondary	no	couldbe	unknown	unknown	unknown	unknown	unknown	unknown	unknown	unknown
6663478303	Texas	South	citytown	Urban	No	No	lessfourth	Yes	No	fewer99	No	Zero	1to9	secondary	secondary	secondary	not	not	not	not	not	not	not	not	not	not	secondary	not	not	not	not	secondary	secondary	secondary	not	not	not	secondary	not	yes	NA	NA	NA	NA	NA	NA	NA	NA	NA
6670618498	Texas	South	citytown	No	No	Rural	fourthhalf	throughanother	No	fewer99	No	Zero	1to9	secondary	primary	primary	secondary	not	primary	primary	primary	primary	primary	primary	primary	primary	secondary	not	secondary	secondary	secondary	secondary	primary	primary	secondary	not	not	secondary	not	yes	unknown	couldbe	couldbe	activelyenf	couldbe	activelyenf	couldbe	couldbe	couldbe
6677217782	Texas	South	citytown	Urban	Suburban	Rural	threefourthmore	Yes	No	fewer99	No	1to4	1to9	not	not	primary	secondary	not	secondary	primary	not	not	not	not	secondary	secondary	not	not	not	not	not	secondary	primary	secondary	not	not	not	primary	not	varies	couldbe	couldbe	couldbe	activelyenf	couldbe	couldbe	couldbe	couldbe	couldbe
6677679540	Texas	South	neighdev	No	No	Rural	fourthhalf	Yes	Yes	100to499	No	Zero	10to19	primary	primary	secondary	secondary	not	secondary	secondary	secondary	secondary	not	not	not	primary	primary	not	not	not	secondary	secondary	secondary	secondary	not	not	not	not	not	unsure	unknown	unknown	unknown	unknown	unknown	activelyenf	unknown	unknown	unknown
6677701910	Texas	South	regional	No	No	Rural	threefourthmore	Yes	No	100to499	No	Zero	1to9	secondary	secondary	secondary	not	not	secondary	secondary	secondary	secondary	primary	primary	primary	primary	secondary	secondary	secondary	secondary	secondary	secondary	primary	primary	not	not	not	secondary	not	varies	couldbe	couldbe	couldbe	activelyenf	couldbe	activelyenf	unknown	couldbe	NA
6679529426	Texas	South	citytown	No	No	Rural	lessfourth	Yes	No	fewer99	No	Zero	10to19	secondary	primary	secondary	not	not	primary	secondary	not	not	secondary	primary	secondary	secondary	secondary	not	secondary	primary	secondary	not	secondary	not	not	not	not	not	not	yes	NA	NA	NA	NA	NA	NA	NA	NA	NA
6679714428	Texas	South	regional	Urban	No	Rural	threefourthmore	Yes	No	fewer99	No	Zero	1to9	secondary	primary	not	not	not	not	not	not	not	not	not	primary	primary	not	not	not	not	not	not	not	secondary	not	not	not	secondary	not	yes	NA	NA	NA	NA	NA	NA	NA	NA	NA
6679779612	Texas	South	citytown	Urban	Suburban	Rural	halfthreefourth	Yes	Shared	1000to2499	No	Zero	50to99	secondary	secondary	secondary	secondary	secondary	secondary	secondary	secondary	secondary	primary	secondary	primary	primary	secondary	not	secondary	secondary	secondary	secondary	primary	primary	secondary	secondary	not	primary	secondary	varies	couldbe	couldbe	couldbe	couldbe	couldbe	couldbe	couldbe	couldbe	couldbe
6682181184	Texas	South	state	Urban	Suburban	Rural	fourthhalf	Yes	Yes	100to499	No	Zero	1to9	secondary	secondary	secondary	secondary	secondary	not	not	not	not	not	not	primary	primary	primary	not	not	not	secondary	secondary	primary	secondary	not	not	not	secondary	not	yes	unknown	unknown	couldbe	activelyenf	unknown	activelyenf	couldbe	couldbe	couldbe
6682814590	Texas	South	citytown	Urban	No	No	fourthhalf	Yes	No	fewer99	No	Zero	10to19	secondary	primary	primary	not	not	secondary	not	not	not	not	not	secondary	primary	secondary	not	not	not	secondary	not	secondary	primary	secondary	not	not	primary	not	yes	unknown	unknown	couldbe	activelyenf	activelyenf	unknown	couldbe	unknown	couldbe
6692014539	Texas	South	citytown	Urban	Suburban	Rural	lessfourth	Yes	Yes	fewer99	No	Zero	1to9	not	secondary	secondary	not	not	not	not	not	not	not	not	secondary	secondary	secondary	not	not	not	not	not	secondary	secondary	not	not	not	not	not	yes	unknown	couldbe	couldbe	couldbe	activelyenf	couldbe	activelyenf	couldbe	activelyenf
6692254839	Texas	South	citytown	Urban	Suburban	Rural	threefourthmore	Yes	No	2499to4999	No	Zero	100orMore	secondary	primary	primary	primary	not	secondary	primary	not	not	not	not	secondary	secondary	not	not	secondary	not	not	secondary	primary	primary	secondary	not	not	primary	not	yes	couldbe	couldbe	activelyenf	activelyenf	activelyenf	activelyenf	activelyenf	couldbe	activelyenf
6692268025	Texas	South	citytown	Urban	Suburban	No	lessfourth	Yes	No	fewer99	No	Zero	20to49	not	not	secondary	not	not	not	not	not	not	primary	primary	secondary	secondary	not	not	not	not	not	not	not	not	not	not	not	not	not	varies	unknown	unknown	couldbe	activelyenf	activelyenf	unknown	unknown	couldbe	couldbe
6701227909	Texas	South	citytown	No	Suburban	No	threefourthmore	No	No	100to499	No	Zero	1to9	primary	primary	secondary	not	not	not	not	not	not	not	not	secondary	secondary	not	not	not	not	not	not	secondary	secondary	not	not	not	not	not	yes	unknown	couldbe	activelyenf	unknown	couldbe	couldbe	unknown	activelyenf	activelyenf
6701754748	Texas	South	citytown	Urban	Suburban	Rural	halfthreefourth	No	No	100to499	No	Zero	1to9	primary	primary	secondary	secondary	not	secondary	secondary	secondary	secondary	not	not	secondary	primary	primary	not	secondary	secondary	secondary	not	primary	secondary	secondary	not	not	secondary	secondary	yes	unknown	unknown	unknown	unknown	unknown	unknown	unknown	unknown	unknown
6712318045	Texas	South	citytown	No	Suburban	Rural	fourthhalf	Yes	No	fewer99	No	Zero	1to9	not	not	not	not	not	not	not	not	not	not	not	secondary	secondary	not	not	secondary	primary	secondary	not	secondary	secondary	not	not	not	secondary	not	no	NA	activelyenf	activelyenf	activelyenf	activelyenf	activelyenf	NA	NA	NA
6718442345	Texas	South	state	Urban	Suburban	Rural	halfthreefourth	Yes	No	500to999	No	5to9	50to99	primary	primary	primary	primary	primary	not	not	not	not	not	not	not	secondary	primary	not	not	not	secondary	primary	primary	primary	primary	not	not	primary	not	yes	NA	NA	NA	NA	NA	NA	NA	NA	NA
6719468572	Texas	South	neighdev	Urban	No	No	halfthreefourth	Yes	No	100to499	No	Zero	1to9	secondary	primary	primary	not	not	primary	not	primary	not	not	not	secondary	secondary	not	not	not	not	not	not	secondary	secondary	not	not	not	primary	not	yes	NA	NA	NA	NA	NA	NA	NA	NA	NA
6719546487	Texas	South	citytown	Urban	Suburban	Rural	threefourthmore	throughanother	No	5000to9999	No	Zero	10to19	primary	primary	primary	secondary	secondary	primary	primary	secondary	secondary	secondary	secondary	secondary	secondary	not	not	not	secondary	secondary	primary	primary	primary	primary	secondary	not	primary	not	varies	couldbe	couldbe	NA	NA	NA	couldbe	NA	NA	couldbe
6719641374	Texas	South	citytown	Urban	Suburban	Rural	fourthhalf	Yes	Yes	2499to4999	No	10to19	10to19	not	secondary	primary	primary	primary	primary	primary	primary	primary	not	not	not	not	not	not	not	not	not	primary	primary	primary	primary	primary	not	primary	not	yes	NA	NA	NA	NA	NA	NA	NA	activelyenf	activelyenf
6729030120	Texas	South	citytown	Urban	No	Rural	threefourthmore	Yes	No	100to499	No	Zero	1to9	primary	secondary	secondary	not	not	not	not	not	not	not	not	not	not	primary	not	not	secondary	not	not	not	not	not	not	not	secondary	not	unsure	couldbe	couldbe	unknown	unknown	unknown	unknown	unknown	unknown	unknown
6731176481	Texas	South	citytown	No	No	Rural	lessfourth	Yes	No	fewer99	No	Zero	1to9	not	not	primary	primary	not	primary	not	primary	secondary	not	not	not	not	not	not	not	secondary	not	not	not	secondary	not	not	not	primary	not	yes	couldbe	couldbe	couldbe	couldbe	unknown	couldbe	unknown	unknown	unknown
6759485207	Texas	South	citytown	Urban	Suburban	Rural	threefourthmore	Yes	No	100to499	No	Zero	10to19	not	secondary	primary	secondary	not	not	not	not	not	not	not	not	not	not	not	not	not	not	not	secondary	secondary	not	not	not	secondary	not	varies	activelyenf	activelyenf	couldbe	couldbe	activelyenf	couldbe	couldbe	unknown	unknown
6765831883	Texas	South	citytown	Urban	Suburban	Rural	threefourthmore	Yes	No	1000to2499	No	1to4	10to19	not	secondary	secondary	secondary	not	not	primary	not	primary	primary	primary	not	secondary	not	not	not	not	not	secondary	secondary	secondary	not	not	secondary	secondary	not	varies	couldbe	couldbe	couldbe	couldbe	couldbe	couldbe	couldbe	couldbe	couldbe
6643093511	Utah	West	neighdev	Urban	Suburban	Rural	lessfourth	Yes	No	100to499	No	1to4	1to9	not	secondary	secondary	not	not	secondary	secondary	secondary	secondary	secondary	secondary	secondary	secondary	not	not	not	not	not	not	secondary	secondary	secondary	not	secondary	secondary	not	varies	couldbe	couldbe	couldbe	activelyenf	activelyenf	activelyenf	couldbe	couldbe	couldbe
6643487216	Utah	West	neighdev	Urban	Suburban	Rural	threefourthmore	No	No	fewer99	No	Zero	1to9	primary	secondary	primary	secondary	not	not	not	not	not	not	not	secondary	secondary	secondary	not	not	not	not	not	secondary	secondary	secondary	secondary	not	secondary	not	yes	unknown	unknown	activelyenf	activelyenf	activelyenf	activelyenf	unknown	couldbe	couldbe
6647889082	Utah	West	citytown	Urban	Suburban	No	lessfourth	No	No	fewer99	No	Zero	1to9	secondary	not	not	not	not	not	not	not	not	not	not	secondary	secondary	not	not	not	not	secondary	not	secondary	secondary	secondary	not	not	not	secondary	unsure	unknown	unknown	unknown	activelyenf	unknown	couldbe	unknown	unknown	unknown
6693894191	Utah	West	citytown	No	Suburban	Rural	threefourthmore	No	No	fewer99	No	Zero	1to9	primary	secondary	secondary	not	not	not	not	not	not	not	not	not	not	primary	not	not	primary	not	not	secondary	primary	primary	not	not	secondary	not	yes	unknown	unknown	unknown	unknown	unknown	activelyenf	couldbe	couldbe	couldbe
6749069144	Utah	West	citytown	No	No	Rural	fourthhalf	No	No	100to499	No	Zero	1to9	primary	primary	primary	secondary	not	primary	not	not	not	not	not	primary	primary	not	primary	primary	primary	primary	not	primary	primary	primary	primary	not	primary	not	yes	unknown	unknown	activelyenf	activelyenf	activelyenf	activelyenf	unknown	unknown	unknown
6641975342	Virginia	South	citytown	Urban	Suburban	Rural	lessfourth	Yes	No	100to499	No	Zero	1to9	secondary	secondary	secondary	secondary	not	not	not	not	not	not	not	secondary	secondary	secondary	not	secondary	secondary	not	secondary	secondary	secondary	secondary	not	not	not	not	no	couldbe	couldbe	activelyenf	activelyenf	activelyenf	couldbe	couldbe	couldbe	couldbe
6642761113	Virginia	South	state	Urban	Suburban	Rural	threefourthmore	Yes	No	2499to4999	No	Zero	10to19	secondary	primary	primary	secondary	not	primary	secondary	secondary	secondary	not	not	secondary	secondary	not	not	secondary	secondary	secondary	secondary	secondary	secondary	secondary	secondary	not	secondary	not	varies	unknown	unknown	unknown	activelyenf	unknown	unknown	unknown	unknown	unknown
6645228327	Virginia	South	citytown	No	Suburban	Rural	threefourthmore	No	No	fewer99	No	Zero	1to9	primary	primary	secondary	not	not	primary	secondary	secondary	secondary	not	not	secondary	secondary	not	not	not	not	not	not	not	not	not	not	not	primary	not	yes	unknown	activelyenf	unknown	unknown	couldbe	couldbe	unknown	unknown	unknown
6647725450	Virginia	South	citytown	No	No	Rural	threefourthmore	throughanother	No	100to499	No	Zero	1to9	primary	primary	not	secondary	not	not	not	not	not	not	not	not	secondary	primary	not	not	secondary	not	not	not	secondary	not	not	not	secondary	not	yes	NA	NA	NA	NA	NA	NA	NA	NA	NA
6657009693	Virginia	South	citytown	No	Suburban	Rural	halfthreefourth	Yes	Yes	100to499	No	Zero	10to19	secondary	primary	secondary	not	not	secondary	secondary	secondary	secondary	secondary	secondary	not	primary	primary	primary	secondary	secondary	secondary	not	secondary	secondary	not	not	not	secondary	not	yes	unknown	unknown	unknown	unknown	unknown	unknown	unknown	unknown	unknown
6675701820	Virginia	South	neighdev	No	Suburban	No	threefourthmore	No	No	fewer99	No	Zero	1to9	primary	primary	secondary	secondary	not	not	not	not	not	not	not	not	not	not	not	not	not	not	not	secondary	secondary	secondary	not	not	secondary	not	unsure	couldbe	couldbe	unknown	unknown	couldbe	couldbe	unknown	unknown	unknown
6680022501	Virginia	South	citytown	No	Suburban	Rural	halfthreefourth	Yes	No	fewer99	No	Zero	1to9	not	not	not	not	not	not	secondary	not	secondary	not	not	primary	primary	secondary	not	not	not	not	not	secondary	secondary	secondary	not	not	secondary	not	unsure	unknown	NA	couldbe	activelyenf	activelyenf	unknown	unknown	unknown	unknown
6681991310	Virginia	South	neighdev	No	Suburban	Rural	halfthreefourth	No	No	fewer99	No	Zero	1to9	primary	primary	secondary	not	not	not	not	not	not	not	not	secondary	secondary	primary	not	not	secondary	secondary	not	not	secondary	not	not	not	not	not	yes	NA	NA	couldbe	NA	couldbe	NA	NA	NA	NA
6682268176	Virginia	South	citytown	No	Suburban	No	threefourthmore	Yes	No	fewer99	No	Zero	1to9	secondary	primary	secondary	not	not	not	not	not	not	not	not	primary	primary	not	not	not	not	not	primary	primary	primary	primary	primary	not	primary	primary	yes	unknown	unknown	activelyenf	activelyenf	activelyenf	unknown	unknown	unknown	unknown
6682842317	Virginia	South	state	Urban	Suburban	Rural	threefourthmore	throughanother	No	100to499	No	Zero	1to9	secondary	primary	secondary	not	not	secondary	primary	not	secondary	not	not	primary	primary	primary	not	secondary	primary	not	secondary	not	primary	secondary	primary	not	secondary	not	yes	unknown	unknown	activelyenf	activelyenf	unknown	unknown	unknown	activelyenf	unknown
6683389131	Virginia	South	citytown	Urban	Suburban	Rural	threefourthmore	Yes	No	100to499	No	Zero	10to19	secondary	primary	not	not	not	not	not	not	not	not	not	primary	primary	secondary	not	not	not	not	not	secondary	not	not	not	not	not	not	varies	couldbe	couldbe	unknown	activelyenf	couldbe	couldbe	unknown	unknown	unknown
6685574715	Virginia	South	citytown	No	No	Rural	lessfourth	Yes	Yes	fewer99	No	1to4	1to9	not	secondary	not	not	not	secondary	secondary	secondary	secondary	not	not	secondary	primary	not	primary	not	secondary	not	not	not	not	not	not	not	not	not	no	unknown	couldbe	unknown	activelyenf	unknown	unknown	unknown	couldbe	unknown
6690467409	Virginia	South	citytown	Urban	Suburban	Rural	threefourthmore	Yes	No	100to499	No	Zero	1to9	primary	primary	primary	primary	not	primary	not	secondary	secondary	not	not	secondary	not	primary	not	primary	primary	not	not	primary	not	not	not	not	not	not	yes	unknown	unknown	unknown	unknown	unknown	unknown	unknown	unknown	unknown
6695876066	Virginia	South	citytown	Urban	Suburban	Rural	lessfourth	throughanother	Yes	fewer99	No	1to4	1to9	not	secondary	secondary	not	not	secondary	secondary	secondary	secondary	primary	primary	primary	primary	not	primary	secondary	secondary	secondary	not	primary	primary	secondary	not	not	secondary	not	no	couldbe	couldbe	couldbe	couldbe	couldbe	couldbe	activelyenf	activelyenf	couldbe
6719590716	Virginia	South	state	Urban	Suburban	Rural	lessfourth	Yes	Yes	500to999	No	10to19	100orMore	not	secondary	primary	not	secondary	primary	not	not	primary	not	primary	secondary	primary	not	not	not	not	not	not	secondary	secondary	not	not	secondary	secondary	secondary	varies	couldbe	activelyenf	unknown	activelyenf	activelyenf	activelyenf	couldbe	couldbe	couldbe
6722714355	Virginia	South	state	No	No	Rural	halfthreefourth	Yes	Yes	500to999	No	1to4	1to9	not	primary	secondary	secondary	not	secondary	primary	secondary	primary	secondary	primary	secondary	secondary	not	primary	not	not	secondary	not	primary	secondary	not	not	not	primary	not	varies	activelyenf	activelyenf	unknown	unknown	couldbe	couldbe	unknown	unknown	unknown
6726248376	Virginia	South	citytown	No	No	Rural	fourthhalf	Yes	Yes	fewer99	No	1to4	1to9	secondary	secondary	secondary	not	not	secondary	secondary	secondary	primary	not	secondary	not	not	not	not	not	secondary	not	not	secondary	not	secondary	not	not	secondary	not	yes	unknown	unknown	activelyenf	activelyenf	couldbe	couldbe	unknown	couldbe	couldbe
6730995268	Virginia	South	state	Urban	Suburban	Rural	fourthhalf	Yes	Yes	1000to2499	No	10to19	1to9	not	not	not	not	not	secondary	secondary	primary	primary	not	primary	not	not	not	not	not	not	not	not	not	not	not	not	not	not	not	yes	NA	NA	NA	NA	NA	NA	NA	NA	NA
6738371171	Virginia	South	citytown	Urban	Suburban	Rural	threefourthmore	Yes	No	100to499	No	Zero	1to9	secondary	primary	primary	primary	not	primary	secondary	primary	secondary	not	not	secondary	secondary	primary	not	not	primary	secondary	not	primary	primary	secondary	not	not	primary	not	varies	couldbe	activelyenf	couldbe	activelyenf	activelyenf	couldbe	couldbe	couldbe	couldbe
6750716071	Virginia	South	citytown	Urban	Suburban	Rural	lessfourth	Yes	Yes	1000to2499	No	5to9	1to9	not	not	not	secondary	secondary	not	primary	not	primary	not	primary	not	not	not	not	not	not	not	not	secondary	secondary	not	not	secondary	not	not	yes	unknown	activelyenf	activelyenf	activelyenf	activelyenf	activelyenf	unknown	unknown	unknown
6759155476	Virginia	South	citytown	No	Suburban	Rural	fourthhalf	Yes	Yes	100to499	No	1to4	10to19	not	not	primary	secondary	not	primary	secondary	secondary	secondary	not	primary	secondary	primary	not	primary	not	not	not	not	primary	secondary	secondary	secondary	not	primary	secondary	yes	couldbe	unknown	unknown	activelyenf	couldbe	unknown	unknown	unknown	couldbe
6642833724	Washington	West	neighdev	No	Suburban	No	lessfourth	No	No	fewer99	No	Zero	Zero	primary	secondary	not	not	not	not	not	not	not	not	not	not	not	not	not	not	not	not	not	not	not	secondary	not	not	not	not	unsure	unknown	couldbe	couldbe	unknown	couldbe	couldbe	unknown	unknown	couldbe
6642883474	Washington	West	state	Urban	Suburban	Rural	threefourthmore	No	No	100to499	No	Zero	1to9	not	secondary	secondary	not	not	not	not	not	not	not	not	not	not	not	not	primary	primary	not	secondary	primary	primary	not	not	not	not	not	yes	unknown	couldbe	unknown	activelyenf	couldbe	couldbe	unknown	unknown	couldbe
6643735434	Washington	West	citytown	Urban	Suburban	Rural	threefourthmore	throughanother	Yes	1000to2499	No	Zero	10to19	primary	primary	primary	secondary	not	primary	not	secondary	secondary	not	not	not	not	not	primary	not	not	secondary	not	secondary	not	not	not	not	primary	not	varies	unknown	unknown	unknown	unknown	unknown	unknown	unknown	unknown	unknown
6643924584	Washington	West	citytown	Urban	Suburban	Rural	threefourthmore	No	No	100to499	No	Zero	10to19	secondary	primary	primary	not	not	primary	primary	secondary	secondary	not	not	not	secondary	not	not	not	not	not	not	secondary	secondary	not	not	not	not	not	varies	couldbe	unknown	couldbe	activelyenf	couldbe	couldbe	unknown	couldbe	unknown
6644044237	Washington	West	neighdev	No	Suburban	No	threefourthmore	throughanother	No	fewer99	No	Zero	1to9	secondary	primary	secondary	not	not	primary	primary	primary	primary	primary	not	primary	primary	primary	primary	not	not	not	not	primary	secondary	not	not	not	not	not	yes	unknown	unknown	unknown	activelyenf	activelyenf	unknown	unknown	unknown	unknown
6644180934	Washington	West	neighdev	Urban	Suburban	No	threefourthmore	No	No	fewer99	No	Zero	1to9	primary	secondary	not	not	not	not	not	not	not	not	not	not	not	not	not	not	not	not	not	not	not	not	not	not	not	not	unsure	unknown	unknown	unknown	unknown	unknown	unknown	unknown	unknown	unknown
6645034841	Washington	West	citytown	Urban	Suburban	Rural	threefourthmore	Yes	No	100to499	No	Zero	10to19	secondary	primary	primary	primary	not	not	not	not	not	not	not	not	primary	secondary	primary	primary	primary	not	not	secondary	secondary	not	not	not	secondary	not	no	NA	NA	couldbe	NA	couldbe	couldbe	NA	NA	NA
6645697838	Washington	West	citytown	Urban	Suburban	Rural	threefourthmore	Yes	No	100to499	No	Zero	100orMore	primary	primary	primary	primary	not	secondary	secondary	secondary	secondary	not	not	secondary	secondary	not	not	secondary	secondary	not	primary	primary	primary	secondary	not	not	primary	not	yes	unknown	unknown	unknown	activelyenf	activelyenf	activelyenf	unknown	unknown	unknown
6651382379	Washington	West	neighdev	No	Suburban	No	threefourthmore	No	No	fewer99	No	Zero	1to9	primary	secondary	not	not	not	not	not	not	not	not	not	not	secondary	not	not	not	not	not	not	not	not	not	not	not	not	not	unsure	unknown	unknown	unknown	unknown	NA	activelyenf	unknown	unknown	unknown
6652803310	Washington	West	citytown	Urban	Suburban	Rural	lessfourth	Yes	No	fewer99	No	Zero	1to9	not	secondary	secondary	not	not	secondary	secondary	secondary	secondary	not	not	not	secondary	not	not	not	not	not	not	not	not	not	not	not	not	not	yes	unknown	unknown	unknown	unknown	unknown	unknown	unknown	unknown	unknown
6653528680	Washington	West	citytown	No	Suburban	Rural	fourthhalf	Yes	Yes	fewer99	No	5to9	1to9	not	secondary	secondary	not	not	secondary	not	not	secondary	primary	primary	primary	primary	not	secondary	secondary	secondary	not	secondary	secondary	secondary	not	not	secondary	secondary	not	no	unknown	couldbe	couldbe	activelyenf	activelyenf	activelyenf	unknown	couldbe	couldbe
6659931748	Washington	West	citytown	Urban	Suburban	Rural	lessfourth	Yes	Yes	1000to2499	No	5to9	100orMore	not	not	not	not	secondary	primary	not	not	primary	not	primary	not	not	not	not	not	not	secondary	primary	secondary	secondary	not	not	not	not	secondary	varies	unknown	unknown	activelyenf	activelyenf	unknown	activelyenf	unknown	unknown	unknown
6663700758	Washington	West	citytown	Urban	Suburban	Rural	lessfourth	Yes	Yes	1000to2499	No	20orMore	100orMore	secondary	secondary	secondary	not	secondary	secondary	secondary	primary	primary	primary	primary	secondary	secondary	not	primary	primary	primary	not	not	secondary	not	secondary	not	not	secondary	not	yes	NA	NA	NA	NA	NA	NA	NA	NA	NA
6672981237	Washington	West	citytown	Urban	Suburban	Rural	threefourthmore	No	No	100to499	No	Zero	1to9	primary	primary	primary	primary	not	not	not	not	not	not	not	not	not	primary	not	secondary	not	not	not	primary	not	secondary	primary	not	primary	secondary	yes	NA	NA	NA	NA	NA	NA	NA	NA	NA
6677401752	Washington	West	citytown	Urban	No	No	threefourthmore	Yes	No	100to499	No	Zero	1to9	not	primary	secondary	not	not	not	not	not	not	not	not	not	secondary	not	not	secondary	not	not	not	secondary	secondary	not	not	not	secondary	not	no	couldbe	couldbe	couldbe	couldbe	couldbe	couldbe	unknown	unknown	unknown
6678020758	Washington	West	state	Urban	No	No	fourthhalf	Yes	Yes	500to999	No	5to9	100orMore	not	not	not	not	not	not	not	not	not	not	not	secondary	secondary	not	not	not	not	not	not	secondary	secondary	not	not	not	not	not	unsure	NA	NA	NA	NA	NA	NA	NA	NA	NA
6679639327	Washington	West	state	Urban	Suburban	Rural	lessfourth	Yes	No	fewer99	No	Zero	1to9	not	not	secondary	not	not	not	not	secondary	secondary	not	not	secondary	secondary	not	not	not	not	not	not	secondary	not	not	not	not	not	not	yes	NA	NA	NA	NA	NA	NA	NA	NA	NA
6680087810	Washington	West	citytown	No	Suburban	Rural	fourthhalf	Yes	Yes	fewer99	No	Zero	1to9	secondary	secondary	not	not	not	secondary	not	secondary	not	not	not	not	not	primary	not	not	not	secondary	not	secondary	secondary	secondary	not	not	secondary	not	unsure	unknown	unknown	activelyenf	activelyenf	couldbe	couldbe	unknown	couldbe	couldbe
6685904087	Washington	West	citytown	No	Suburban	Rural	halfthreefourth	Yes	No	500to999	No	Zero	20to49	secondary	primary	primary	secondary	not	primary	not	primary	primary	not	not	secondary	primary	not	not	secondary	secondary	secondary	secondary	primary	secondary	not	not	not	primary	not	unsure	unknown	unknown	unknown	unknown	unknown	unknown	unknown	unknown	unknown
6695478105	Washington	West	state	Urban	Suburban	Rural	lessfourth	Yes	Yes	fewer99	No	1to4	10to19	secondary	secondary	secondary	not	not	primary	primary	primary	primary	primary	primary	secondary	secondary	secondary	secondary	not	secondary	secondary	secondary	secondary	secondary	not	not	not	secondary	not	yes	NA	NA	NA	NA	NA	NA	NA	NA	NA
6719388897	Washington	West	citytown	No	No	Rural	lessfourth	Yes	Yes	fewer99	No	1to4	10to19	not	secondary	secondary	not	not	primary	not	not	primary	primary	not	not	primary	not	primary	secondary	secondary	secondary	not	secondary	secondary	not	secondary	not	secondary	secondary	yes	NA	NA	NA	NA	NA	NA	NA	NA	NA
6723551185	Washington	West	state	No	Suburban	Rural	threefourthmore	Yes	No	500to999	No	Zero	20to49	not	primary	secondary	primary	not	primary	not	secondary	not	not	not	secondary	secondary	not	not	not	not	not	secondary	secondary	primary	not	not	secondary	primary	not	varies	unknown	couldbe	couldbe	couldbe	couldbe	activelyenf	unknown	unknown	unknown
6725331362	Washington	West	citytown	No	Suburban	Rural	lessfourth	Yes	Yes	fewer99	No	1to4	Zero	not	not	not	not	not	secondary	not	not	secondary	secondary	not	not	secondary	not	not	not	not	not	not	secondary	not	not	not	not	secondary	not	varies	unknown	unknown	couldbe	unknown	couldbe	unknown	unknown	unknown	unknown
6647743433	West Virginia	South	citytown	No	Suburban	Rural	halfthreefourth	throughanother	No	100to499	No	Zero	10to19	secondary	primary	primary	not	not	secondary	primary	secondary	secondary	not	not	secondary	primary	not	not	not	not	not	not	not	not	not	not	not	not	not	unsure	activelyenf	activelyenf	unknown	unknown	couldbe	couldbe	couldbe	couldbe	couldbe
6722316680	West Virginia	South	citytown	No	No	Rural	fourthhalf	Yes	No	fewer99	No	Zero	1to9	secondary	primary	primary	secondary	not	primary	primary	primary	primary	not	not	secondary	secondary	not	not	not	secondary	not	secondary	secondary	secondary	secondary	secondary	not	secondary	not	yes	NA	NA	NA	NA	NA	NA	NA	NA	NA
6725268461	West Virginia	South	citytown	Urban	Suburban	Rural	lessfourth	Yes	No	100to499	No	Zero	1to9	not	not	not	not	not	secondary	not	secondary	not	not	not	not	not	not	not	not	not	not	not	secondary	secondary	secondary	not	not	not	secondary	no	unknown	unknown	unknown	couldbe	activelyenf	couldbe	unknown	unknown	unknown
6725643774	West Virginia	South	citytown	Urban	Suburban	Rural	halfthreefourth	Yes	No	100to499	No	Zero	1to9	secondary	primary	primary	not	not	primary	not	not	not	not	not	not	secondary	not	not	not	secondary	not	not	secondary	secondary	secondary	not	not	secondary	not	yes	NA	NA	NA	NA	NA	NA	NA	NA	NA
6726914933	West Virginia	South	state	Urban	Suburban	Rural	halfthreefourth	No	No	100to499	No	Zero	1to9	primary	primary	primary	secondary	not	primary	secondary	not	secondary	primary	not	secondary	primary	not	not	not	not	not	primary	primary	primary	not	not	not	primary	not	yes	NA	NA	NA	NA	NA	NA	NA	NA	NA
6647507486	Wisconsin	Midwest	citytown	Urban	Suburban	Rural	threefourthmore	No	No	fewer99	No	Zero	1to9	primary	primary	secondary	not	not	primary	primary	secondary	secondary	not	not	not	primary	primary	not	not	not	not	not	primary	primary	not	not	not	primary	not	yes	unknown	unknown	unknown	unknown	couldbe	unknown	unknown	unknown	unknown
6648897797	Wisconsin	Midwest	citytown	No	Suburban	Rural	threefourthmore	No	No	fewer99	No	Zero	10to19	secondary	primary	secondary	not	not	not	not	not	not	not	not	not	secondary	not	not	not	not	not	secondary	not	secondary	not	secondary	not	secondary	not	unsure	unknown	unknown	unknown	unknown	unknown	unknown	unknown	unknown	unknown
6665755991	Wisconsin	Midwest	citytown	Urban	Suburban	Rural	lessfourth	Yes	Yes	100to499	No	Zero	Zero	not	not	secondary	secondary	not	secondary	secondary	not	secondary	not	secondary	not	secondary	not	primary	secondary	secondary	not	not	secondary	not	primary	not	not	secondary	not	varies	couldbe	activelyenf	couldbe	couldbe	couldbe	activelyenf	unknown	unknown	unknown
6672239124	Wisconsin	Midwest	regional	Urban	Suburban	Rural	threefourthmore	Yes	No	100to499	No	Zero	1to9	primary	primary	secondary	secondary	not	primary	primary	not	secondary	not	not	secondary	secondary	secondary	secondary	not	secondary	secondary	secondary	primary	primary	secondary	secondary	not	secondary	not	varies	couldbe	activelyenf	couldbe	couldbe	activelyenf	activelyenf	unknown	unknown	unknown
6679779992	Wisconsin	Midwest	citytown	Urban	Suburban	No	threefourthmore	Yes	No	fewer99	No	Zero	1to9	primary	secondary	not	not	not	not	not	not	not	not	not	not	not	secondary	secondary	not	not	not	not	not	primary	not	not	not	not	not	varies	activelyenf	couldbe	activelyenf	activelyenf	activelyenf	activelyenf	unknown	unknown	unknown
6684979359	Wisconsin	Midwest	state	Urban	Suburban	Rural	threefourthmore	Yes	Yes	1000to2499	No	1to4	100orMore	secondary	secondary	primary	secondary	secondary	primary	primary	not	not	not	not	not	not	not	not	not	not	secondary	secondary	primary	primary	secondary	secondary	not	primary	secondary	varies	activelyenf	activelyenf	activelyenf	unknown	activelyenf	activelyenf	unknown	unknown	unknown
6685309011	Wisconsin	Midwest	citytown	Urban	Suburban	Rural	lessfourth	Yes	No	100to499	No	Zero	1to9	primary	primary	primary	primary	not	primary	primary	not	not	not	not	primary	primary	not	primary	not	not	not	not	primary	secondary	secondary	not	not	primary	not	unsure	unknown	unknown	unknown	unknown	unknown	unknown	unknown	unknown	unknown
6688579470	Wisconsin	Midwest	citytown	Urban	Suburban	Rural	halfthreefourth	Yes	No	fewer99	No	Zero	20to49	not	not	not	not	not	not	not	not	not	not	not	primary	primary	secondary	not	not	not	not	not	secondary	secondary	not	not	not	not	not	yes	unknown	couldbe	couldbe	activelyenf	couldbe	couldbe	couldbe	activelyenf	couldbe
6709262053	Wisconsin	Midwest	citytown	No	No	Rural	threefourthmore	No	No	fewer99	No	Zero	1to9	secondary	primary	secondary	primary	not	not	not	not	not	not	not	secondary	secondary	not	not	not	primary	secondary	primary	primary	not	secondary	not	not	primary	secondary	yes	NA	NA	NA	NA	NA	NA	NA	NA	NA
6718547730	Wisconsin	Midwest	neighdev	Urban	Suburban	Rural	threefourthmore	throughanother	No	100to499	No	Zero	1to9	secondary	secondary	primary	secondary	not	secondary	primary	secondary	secondary	secondary	secondary	secondary	secondary	secondary	not	secondary	secondary	primary	secondary	secondary	primary	secondary	secondary	not	secondary	not	no	couldbe	couldbe	couldbe	couldbe	couldbe	activelyenf	unknown	couldbe	couldbe
6719614441	Wisconsin	Midwest	state	Urban	Suburban	Rural	lessfourth	Yes	Yes	500to999	No	5to9	Zero	not	not	not	not	secondary	secondary	secondary	not	secondary	not	secondary	not	secondary	not	secondary	secondary	secondary	not	secondary	secondary	secondary	secondary	not	not	not	secondary	varies	activelyenf	activelyenf	activelyenf	activelyenf	activelyenf	activelyenf	couldbe	couldbe	couldbe
6720143960	Wisconsin	Midwest	citytown	Urban	Suburban	Rural	halfthreefourth	Yes	Yes	fewer99	No	Zero	20to49	not	secondary	not	not	not	secondary	secondary	not	secondary	not	not	secondary	primary	not	not	not	not	not	not	primary	primary	not	not	not	not	not	yes	NA	NA	NA	NA	NA	NA	NA	NA	NA
6720344741	Wisconsin	Midwest	citytown	Urban	Suburban	Rural	lessfourth	Yes	No	100to499	No	Zero	1to9	secondary	secondary	primary	not	not	primary	primary	primary	primary	not	not	secondary	secondary	not	not	not	secondary	secondary	not	secondary	secondary	not	not	not	secondary	not	no	unknown	couldbe	couldbe	activelyenf	couldbe	couldbe	unknown	couldbe	unknown
6720756726	Wisconsin	Midwest	citytown	Urban	Suburban	Rural	threefourthmore	Yes	No	100to499	No	Zero	10to19	secondary	primary	secondary	secondary	not	primary	secondary	not	not	not	not	secondary	secondary	not	not	not	not	not	not	primary	primary	not	not	not	primary	secondary	no	unknown	unknown	couldbe	couldbe	couldbe	couldbe	unknown	unknown	unknown
6746660333	Wisconsin	Midwest	state	Urban	Suburban	Rural	threefourthmore	Yes	Yes	1000to2499	No	1to4	100orMore	not	secondary	secondary	not	primary	primary	primary	not	not	not	not	not	not	not	not	secondary	secondary	not	primary	primary	primary	secondary	secondary	not	primary	not	varies	activelyenf	activelyenf	couldbe	unknown	unknown	activelyenf	unknown	unknown	unknown
[truncated: 325 more columns]
